# Supplementary material for: ﻿Diversification deep in the heart of Texas: seven new grasshopper species and establishment of the Melanoplusdiscolor species group (Orthoptera, Acrididae, Melanoplinae)
Source: Zookeys. 2023 Jun 1;1165:101–36. doi: 10.3897/zookeys.1165.104047 (PMC10251248; doi:10.3897/zookeys.1165.104047)
Supplement: XML Treatment for Melanoplus kendalli [file zookeys.1165.104047-treatment3.xml]

<!DOCTYPE tp:taxon-treatment
  PUBLIC "-//TaxonX//DTD Taxonomic Treatment Publishing DTD v0 20100105//EN" "tax-treatment-NSO.dtd">
<tp:taxon-treatment xmlns:tp="http://www.plazi.org/taxpub"><tp:treatment-meta><kwd-group><label>Taxon classification</label><kwd>
                <named-content content-type="kingdom">Animalia</named-content>
              </kwd><kwd>
                <named-content content-type="order">Orthoptera</named-content>
              </kwd><kwd>
                <named-content content-type="family">Acrididae</named-content>
              </kwd></kwd-group><mixed-citation publication-type="journal"><person-group><name><surname>Hill</surname><given-names>JoVonn G.</given-names></name></person-group><article-title>﻿Diversification deep in the heart of Texas: seven new grasshopper species and establishment of the <italic><tp:taxon-name><tp:taxon-name-part taxon-name-part-type="genus" reg="Melanoplus">Melanoplus</tp:taxon-name-part><tp:taxon-name-part taxon-name-part-type="species" reg="discolor">discolor</tp:taxon-name-part></tp:taxon-name></italic> species group (<tp:taxon-name><tp:taxon-name-part taxon-name-part-type="order">Orthoptera</tp:taxon-name-part></tp:taxon-name>, <tp:taxon-name><tp:taxon-name-part taxon-name-part-type="family">Acrididae</tp:taxon-name-part></tp:taxon-name>, <tp:taxon-name><tp:taxon-name-part taxon-name-part-type="subfamily">Melanoplinae</tp:taxon-name-part></tp:taxon-name>)</article-title><source>Zookeys</source><day>01</day><month>06</month><year>2023</year><volume>1165</volume><fpage>101</fpage><lpage>136</lpage><pub-id pub-id-type="doi">10.3897/zookeys.1165.104047</pub-id></mixed-citation></tp:treatment-meta><tp:nomenclature><label>﻿</label><tp:taxon-name>
              <object-id xmlns:xlink="http://www.w3.org/1999/xlink" content-type="arpha" xlink:type="simple">CF557F4A-7939-547E-85A5-B2CD4F3257A1</object-id>
              <tp:taxon-name-part taxon-name-part-type="genus" reg="Melanoplus">Melanoplus</tp:taxon-name-part>
              <tp:taxon-name-part taxon-name-part-type="species" reg="kendalli">kendalli</tp:taxon-name-part>
            </tp:taxon-name><tp:taxon-authority>Otte, 2012</tp:taxon-authority><xref ref-type="fig" rid="F2">Figs 2H</xref><xref ref-type="fig" rid="F3">, 3F</xref><xref ref-type="fig" rid="F4">, 4F</xref><xref ref-type="fig" rid="F7">, 7A–J</xref><xref ref-type="fig" rid="F14">, 14</xref><xref ref-type="fig" rid="F17">, 17</xref><tp:nomenclature-citation-list><tp:nomenclature-citation><tp:taxon-name>
                  <tp:taxon-name-part taxon-name-part-type="genus" reg="Melanoplus">Melanoplus</tp:taxon-name-part>
                  <tp:taxon-name-part taxon-name-part-type="species" reg="kendalli">kendalli</tp:taxon-name-part>
                </tp:taxon-name><comment>Otte, D. 2012. Trans. Am. Ent. Soc. 138:160.</comment></tp:nomenclature-citation></tp:nomenclature-citation-list></tp:nomenclature><tp:treatment-sec sec-type="material" id="SECID0EBABG"><title>Specimens examined.</title><p><bold>Texas</bold>: Bexar Co., 2 mi W Bracken, <named-content xmlns:xlink="http://www.w3.org/1999/xlink" content-type="dwc:verbatimCoordinates" xlink:type="simple"><named-content content-type="geo-json" specific-use="{&#34;type&#34;:&#34;Point&#34;,&#34;coordinates&#34;:[-98.377400,29.623500]}" id="NCID0EMABG" xlink:type="simple">29.6235, -98.3774</named-content></named-content>, 26 August 2022, J.G. Hill, J.R. Fisher (3♂, 3♀); Eisenhower Park, <named-content xmlns:xlink="http://www.w3.org/1999/xlink" content-type="dwc:verbatimCoordinates" xlink:type="simple"><named-content content-type="geo-json" specific-use="{&#34;type&#34;:&#34;Point&#34;,&#34;coordinates&#34;:[-98.573500,29.622000]}" id="NCID0EUABG" xlink:type="simple">29.6220, -98.5735</named-content></named-content>, 25 August 2022, J.G. Hill, J.R. Fisher (4♂, 2♀); 2 mi N Leon Springs, <named-content xmlns:xlink="http://www.w3.org/1999/xlink" content-type="dwc:verbatimCoordinates" xlink:type="simple"><named-content content-type="geo-json" specific-use="{&#34;type&#34;:&#34;Point&#34;,&#34;coordinates&#34;:[-98.676100,29.663600]}" id="NCID0E3ABG" xlink:type="simple">29.6636, -98.6761</named-content></named-content>, 16 July 2019, J.G. Hill, M.J. Thorn, B.S. Dunaway (5♂, 4♀). Kendall Co., 2 mi NW Boerne, 20 July 1959, T.J. Cohn (4♂, 1♀). Medina Co., 3 mi NE Mico, <named-content xmlns:xlink="http://www.w3.org/1999/xlink" content-type="dwc:verbatimCoordinates" xlink:type="simple"><named-content content-type="geo-json" specific-use="{&#34;type&#34;:&#34;Point&#34;,&#34;coordinates&#34;:[-98.879200,29.561300]}" id="NCID0EKBBG" xlink:type="simple">29.5613, -98.8792</named-content></named-content>, 21 July 2020, A.G. Hendon (1♂), same data except, M.J. Thorn (2♂, 1♀).</p></tp:treatment-sec><tp:treatment-sec sec-type="diagnosis" id="SECID0EVBBG"><title>Diagnosis.</title><p>Male cerci broadly falcate (Figs <xref ref-type="fig" rid="F2">2H</xref>, <xref ref-type="fig" rid="F7">7A, B</xref>), internal male genitalia with the aedeagal sheath projected to the distal edge of the apical side of the dorsal valves. Dorsal valves are thin rectangular plates that are produced laterally to the ventral valves, giving the aedeagus a narrow or thin appearance in caudal or dorsal views (Figs <xref ref-type="fig" rid="F3">3E</xref>, <xref ref-type="fig" rid="F4">4E</xref>). The ventral valves are slightly shorter than the dorsal valves, are slightly arched posteriorly and have their distal ends bent medially (Fig. <xref ref-type="fig" rid="F7">7F</xref>). Most similar to <italic><tp:taxon-name><tp:taxon-name-part taxon-name-part-type="genus" reg="Melanoplus">M.</tp:taxon-name-part><tp:taxon-name-part taxon-name-part-type="species" reg="susdentatus">susdentatus</tp:taxon-name-part></tp:taxon-name></italic> and <italic><tp:taxon-name><tp:taxon-name-part taxon-name-part-type="genus" reg="Melanoplus">M.</tp:taxon-name-part><tp:taxon-name-part taxon-name-part-type="species" reg="comanche">comanche</tp:taxon-name-part></tp:taxon-name></italic>, but <italic><tp:taxon-name><tp:taxon-name-part taxon-name-part-type="genus" reg="Melanoplus">M.</tp:taxon-name-part><tp:taxon-name-part taxon-name-part-type="species" reg="kendalli">kendalli</tp:taxon-name-part></tp:taxon-name></italic> is easily separated from those species by having an aedeagal sheath that reaches the distal margin of the dorsal valves and the thin, rectangular nature of the dorsal valves (Fig. <xref ref-type="fig" rid="F7">7C–G</xref>).</p><fig id="F7" position="float" orientation="portrait"><object-id xmlns:xlink="http://www.w3.org/1999/xlink" content-type="doi" xlink:type="simple">10.3897/zookeys.1165.104047.figure7</object-id><object-id xmlns:xlink="http://www.w3.org/1999/xlink" content-type="arpha" xlink:type="simple">CD0E1223-FA85-5CDE-8FB2-F0BA44678E93</object-id><label>Figure 7.</label><caption><p><italic><tp:taxon-name><tp:taxon-name-part taxon-name-part-type="genus" reg="Melanoplus">Melanoplus</tp:taxon-name-part><tp:taxon-name-part taxon-name-part-type="species" reg="kendalli">kendalli</tp:taxon-name-part></tp:taxon-name></italic><bold>A</bold> dorsal view of male terminalia <bold>B</bold> lateral view of male terminalia <bold>C</bold> dorsal view of phallic complex <bold>D</bold> lateral view of phallic complex <bold>E</bold> dorsal view of aedeagus <bold>F</bold> lateral view of aedeagus <bold>G</bold> caudal view of the aedeagus <bold>H</bold> dorsal view of epiphallus <bold>I</bold> caudal view of epiphallus <bold>J</bold> habitus.</p></caption><graphic xmlns:xlink="http://www.w3.org/1999/xlink" xlink:href="zookeys-1165-101_article-104047__-g007.jpg" position="float" orientation="portrait" xlink:type="simple" id="oo_857291.jpg"><uri content-type="original_file" xlink:type="simple">https://binary.pensoft.net/fig/857291</uri></graphic></fig></tp:treatment-sec><tp:treatment-sec sec-type="description" id="SECID0EAFBG"><title>Measurements.</title><p><bold>Male measurements.</bold> (mm): (<italic>n</italic> = 15) Body length 19.1–23.5 (mean = 20.7); pronotum length 4.1–5.2 (mean = 4.5); tegmen length 4.2–5.5 (mean = 4.9); hind femur length 10.1–12.5 (mean = 11.5); cerci length 0.8–1.1 (mean = 0.9); basal width of cercus 0.5–0.7 (mean = 0.6); mid-cercal width 0.3–0.4 (mean = 0.4); cerci apex width 0.2–0.4 (mean = 0.3).</p><p><bold>Female measurements.</bold> (mm): (<italic>n</italic> = 10) Body length 20.1–24.5 (mean = 22.7); pronotum length 4.2–5.6 (mean = 5.0); tegmen length 4.5–6.0 (mean = 5.5); hind femur length 11.1–14.0 (mean = 12.6) Dorsal ovipositor valve length 1.2–1.6 (mean = 1.4); ventral ovipositor valve length 1.0–1.6 (mean = 1.2).</p></tp:treatment-sec><tp:treatment-sec sec-type="habitat" id="SECID0EQFBG"><title>Habitat.</title><p>Ashe juniper savanna with short grasses (Fig. <xref ref-type="fig" rid="F17">17A, B</xref>) and post oak savanna.</p></tp:treatment-sec><tp:treatment-sec sec-type="distribution" id="SECID0E1FBG"><title>Distribution.</title><p>Southeastern Edwards Plateau/Balcones Escarpment in the vicinity of Bexar, Kendall, and Medina Counties (Fig. <xref ref-type="fig" rid="F14">14</xref>).</p></tp:treatment-sec><tp:treatment-sec sec-type="Suggested common name" id="SECID0EEGBG"><title>Suggested common name.</title><p><xref ref-type="bibr" rid="B16">Otte (2012)</xref> does not give the etymology of the name at the time of the description, but in recent conversation, Otte told me that it was because it was from Kendall County. Kendall County is named after George Wilkins Kendall, a journalist and war correspondent during the Mexican-American War. However, given that the epithet is <italic><tp:taxon-name><tp:taxon-name-part taxon-name-part-type="genus" reg="Melanoplus"/><tp:taxon-name-part taxon-name-part-type="species" reg="kendalli">kendalli</tp:taxon-name-part></tp:taxon-name></italic> and not <italic>kendallensis</italic>, I suggest Kendall’s pouncer as the common name.</p></tp:treatment-sec><tp:treatment-sec><!--Section generated to contain objects referenced in tp:taxon-treatment.--><fig id="F2" position="float" orientation="portrait"><object-id xmlns:xlink="http://www.w3.org/1999/xlink" content-type="doi" xlink:type="simple">10.3897/zookeys.1165.104047.figure2</object-id><object-id xmlns:xlink="http://www.w3.org/1999/xlink" content-type="arpha" xlink:type="simple">FA1EB4F2-C92B-55F7-9984-5F682AFDC3DB</object-id><label>Figure 2.</label><caption><p>Lateral outlines of the male cerci of species in the <italic><tp:taxon-name><tp:taxon-name-part taxon-name-part-type="genus" reg="Melanoplus">Melanoplus</tp:taxon-name-part><tp:taxon-name-part taxon-name-part-type="species" reg="discolor">discolor</tp:taxon-name-part></tp:taxon-name></italic> species group <bold>A</bold><italic><tp:taxon-name><tp:taxon-name-part taxon-name-part-type="genus" reg="Melanoplus">M.</tp:taxon-name-part><tp:taxon-name-part taxon-name-part-type="species" reg="nelsoni">nelsoni</tp:taxon-name-part></tp:taxon-name></italic><bold>B</bold><italic><tp:taxon-name><tp:taxon-name-part taxon-name-part-type="genus" reg="Melanoplus">M.</tp:taxon-name-part><tp:taxon-name-part taxon-name-part-type="species" reg="discolor">discolor</tp:taxon-name-part></tp:taxon-name></italic><bold>C</bold><italic><tp:taxon-name><tp:taxon-name-part taxon-name-part-type="genus" reg="Melanoplus">M.</tp:taxon-name-part><tp:taxon-name-part taxon-name-part-type="species" reg="corniculatus">corniculatus</tp:taxon-name-part></tp:taxon-name></italic><bold>D</bold><italic><tp:taxon-name><tp:taxon-name-part taxon-name-part-type="genus" reg="Melanoplus">M.</tp:taxon-name-part></tp:taxon-name></italic><tp:taxon-name><tp:taxon-name-part taxon-name-part-type="genus" reg="Melanoplus"/><tp:taxon-name-part taxon-name-part-type="species" reg="walkeri">walkeri</tp:taxon-name-part></tp:taxon-name><bold>E</bold><italic><tp:taxon-name><tp:taxon-name-part taxon-name-part-type="genus" reg="Melanoplus">M.</tp:taxon-name-part><tp:taxon-name-part taxon-name-part-type="species" reg="walkeri">walkeri</tp:taxon-name-part></tp:taxon-name></italic><bold>F</bold><italic><tp:taxon-name><tp:taxon-name-part taxon-name-part-type="genus" reg="Melanoplus">M.</tp:taxon-name-part><tp:taxon-name-part taxon-name-part-type="species" reg="susdentatus">susdentatus</tp:taxon-name-part></tp:taxon-name></italic><bold>G</bold><italic><tp:taxon-name><tp:taxon-name-part taxon-name-part-type="genus" reg="Melanoplus">M.</tp:taxon-name-part><tp:taxon-name-part taxon-name-part-type="species" reg="kendalli">kendalli</tp:taxon-name-part></tp:taxon-name></italic><bold>H</bold><italic><tp:taxon-name><tp:taxon-name-part taxon-name-part-type="genus" reg="Melanoplus">M.</tp:taxon-name-part><tp:taxon-name-part taxon-name-part-type="species" reg="tonkawa">tonkawa</tp:taxon-name-part></tp:taxon-name></italic><bold>I</bold><italic><tp:taxon-name><tp:taxon-name-part taxon-name-part-type="genus" reg="Melanoplus">M.</tp:taxon-name-part><tp:taxon-name-part taxon-name-part-type="species" reg="comanche">comanche</tp:taxon-name-part></tp:taxon-name></italic>.</p></caption><graphic xmlns:xlink="http://www.w3.org/1999/xlink" xlink:href="zookeys-1165-101_article-104047__-g002.jpg" position="float" orientation="portrait" xlink:type="simple" id="oo_857286.jpg"><uri content-type="original_file" xlink:type="simple">https://binary.pensoft.net/fig/857286</uri></graphic></fig><fig id="F3" position="float" orientation="portrait"><object-id xmlns:xlink="http://www.w3.org/1999/xlink" content-type="doi" xlink:type="simple">10.3897/zookeys.1165.104047.figure3</object-id><object-id xmlns:xlink="http://www.w3.org/1999/xlink" content-type="arpha" xlink:type="simple">2EE45B79-32D1-5550-881D-04CF00FF6F71</object-id><label>Figure 3.</label><caption><p>Lateral views of the male aedeagus of species in the <italic><tp:taxon-name><tp:taxon-name-part taxon-name-part-type="genus" reg="Melanoplus">Melanoplus</tp:taxon-name-part><tp:taxon-name-part taxon-name-part-type="species" reg="discolor">discolor</tp:taxon-name-part></tp:taxon-name></italic> group. DV: dorsal valve, S: sheath, VV: ventral valve. <bold>A</bold><italic><tp:taxon-name><tp:taxon-name-part taxon-name-part-type="genus" reg="Melanoplus">M.</tp:taxon-name-part><tp:taxon-name-part taxon-name-part-type="species" reg="nelsoni">nelsoni</tp:taxon-name-part></tp:taxon-name></italic><bold>B</bold><italic><tp:taxon-name><tp:taxon-name-part taxon-name-part-type="genus" reg="Melanoplus">M.</tp:taxon-name-part><tp:taxon-name-part taxon-name-part-type="species" reg="discolor">discolor</tp:taxon-name-part></tp:taxon-name></italic><bold>C</bold><italic><tp:taxon-name><tp:taxon-name-part taxon-name-part-type="genus" reg="Melanoplus">M.</tp:taxon-name-part><tp:taxon-name-part taxon-name-part-type="species" reg="corniculatus">corniculatus</tp:taxon-name-part></tp:taxon-name></italic><bold>D</bold><italic><tp:taxon-name><tp:taxon-name-part taxon-name-part-type="genus" reg="Melanoplus">M.</tp:taxon-name-part><tp:taxon-name-part taxon-name-part-type="species" reg="comanche">comanche</tp:taxon-name-part></tp:taxon-name></italic><bold>E</bold><italic><tp:taxon-name><tp:taxon-name-part taxon-name-part-type="genus" reg="Melanoplus">M.</tp:taxon-name-part><tp:taxon-name-part taxon-name-part-type="species" reg="kendalli">kendalli</tp:taxon-name-part></tp:taxon-name></italic><bold>F</bold><italic><tp:taxon-name><tp:taxon-name-part taxon-name-part-type="genus" reg="Melanoplus">M.</tp:taxon-name-part><tp:taxon-name-part taxon-name-part-type="species" reg="susdentatus">susdentatus</tp:taxon-name-part></tp:taxon-name></italic><bold>G</bold><italic><tp:taxon-name><tp:taxon-name-part taxon-name-part-type="genus" reg="Melanoplus">M.</tp:taxon-name-part><tp:taxon-name-part taxon-name-part-type="species" reg="walkeri">walkeri</tp:taxon-name-part></tp:taxon-name></italic><bold>H</bold><italic><tp:taxon-name><tp:taxon-name-part taxon-name-part-type="genus" reg="Melanoplus">M.</tp:taxon-name-part><tp:taxon-name-part taxon-name-part-type="species" reg="tonkawa">tonkawa</tp:taxon-name-part></tp:taxon-name></italic><bold>I</bold><italic><tp:taxon-name><tp:taxon-name-part taxon-name-part-type="genus" reg="Melanoplus">M.</tp:taxon-name-part><tp:taxon-name-part taxon-name-part-type="species" reg="balcones">balcones</tp:taxon-name-part></tp:taxon-name></italic>.</p></caption><graphic xmlns:xlink="http://www.w3.org/1999/xlink" xlink:href="zookeys-1165-101_article-104047__-g003.jpg" position="float" orientation="portrait" xlink:type="simple" id="oo_857287.jpg"><uri content-type="original_file" xlink:type="simple">https://binary.pensoft.net/fig/857287</uri></graphic></fig><fig id="F4" position="float" orientation="portrait"><object-id xmlns:xlink="http://www.w3.org/1999/xlink" content-type="doi" xlink:type="simple">10.3897/zookeys.1165.104047.figure4</object-id><object-id xmlns:xlink="http://www.w3.org/1999/xlink" content-type="arpha" xlink:type="simple">7ED9B7E5-F301-59CC-B957-073F0738AF18</object-id><label>Figure 4.</label><caption><p>Dorsal views of the male aedeagus of species in the <italic><tp:taxon-name><tp:taxon-name-part taxon-name-part-type="genus" reg="Melanoplus">Melanoplus</tp:taxon-name-part><tp:taxon-name-part taxon-name-part-type="species" reg="discolor">discolor</tp:taxon-name-part></tp:taxon-name></italic> group. DV: dorsal valve, S: sheath, VV: ventral valve. <bold>A</bold><italic><tp:taxon-name><tp:taxon-name-part taxon-name-part-type="genus" reg="Melanoplus">M.</tp:taxon-name-part><tp:taxon-name-part taxon-name-part-type="species" reg="nelsoni">nelsoni</tp:taxon-name-part></tp:taxon-name></italic><bold>B</bold><italic><tp:taxon-name><tp:taxon-name-part taxon-name-part-type="genus" reg="Melanoplus">M.</tp:taxon-name-part><tp:taxon-name-part taxon-name-part-type="species" reg="discolor">discolor</tp:taxon-name-part></tp:taxon-name></italic><bold>C</bold><italic><tp:taxon-name><tp:taxon-name-part taxon-name-part-type="genus" reg="Melanoplus">M.</tp:taxon-name-part><tp:taxon-name-part taxon-name-part-type="species" reg="corniculatus">corniculatus</tp:taxon-name-part></tp:taxon-name></italic><bold>D</bold><italic><tp:taxon-name><tp:taxon-name-part taxon-name-part-type="genus" reg="Melanoplus">M.</tp:taxon-name-part><tp:taxon-name-part taxon-name-part-type="species" reg="comanche">comanche</tp:taxon-name-part></tp:taxon-name></italic><bold>E</bold><italic><tp:taxon-name><tp:taxon-name-part taxon-name-part-type="genus" reg="Melanoplus">M.</tp:taxon-name-part><tp:taxon-name-part taxon-name-part-type="species" reg="kendalli">kendalli</tp:taxon-name-part></tp:taxon-name></italic><bold>F</bold><italic><tp:taxon-name><tp:taxon-name-part taxon-name-part-type="genus" reg="Melanoplus">M.</tp:taxon-name-part><tp:taxon-name-part taxon-name-part-type="species" reg="susdentatus">susdentatus</tp:taxon-name-part></tp:taxon-name></italic><bold>G</bold><italic><tp:taxon-name><tp:taxon-name-part taxon-name-part-type="genus" reg="Melanoplus">M.</tp:taxon-name-part><tp:taxon-name-part taxon-name-part-type="species" reg="walkeri">walkeri</tp:taxon-name-part></tp:taxon-name></italic><bold>H</bold>. <italic><tp:taxon-name><tp:taxon-name-part taxon-name-part-type="genus" reg="Melanoplus">M.</tp:taxon-name-part><tp:taxon-name-part taxon-name-part-type="species" reg="tonkawa">tonkawa</tp:taxon-name-part></tp:taxon-name></italic><bold>I</bold><italic><tp:taxon-name><tp:taxon-name-part taxon-name-part-type="genus" reg="Melanoplus">M.</tp:taxon-name-part><tp:taxon-name-part taxon-name-part-type="species" reg="balcones">balcones</tp:taxon-name-part></tp:taxon-name></italic>.</p></caption><graphic xmlns:xlink="http://www.w3.org/1999/xlink" xlink:href="zookeys-1165-101_article-104047__-g004.jpg" position="float" orientation="portrait" xlink:type="simple" id="oo_857288.jpg"><uri content-type="original_file" xlink:type="simple">https://binary.pensoft.net/fig/857288</uri></graphic></fig><fig id="F14" position="float" orientation="portrait"><object-id xmlns:xlink="http://www.w3.org/1999/xlink" content-type="doi" xlink:type="simple">10.3897/zookeys.1165.104047.figure14</object-id><object-id xmlns:xlink="http://www.w3.org/1999/xlink" content-type="arpha" xlink:type="simple">39F30FB5-14DD-56A6-9D4A-663F9B943BF4</object-id><label>Figure 14.</label><caption><p>Distribution of species in the <italic><tp:taxon-name><tp:taxon-name-part taxon-name-part-type="genus" reg="Melanoplus"/><tp:taxon-name-part taxon-name-part-type="species" reg="discolor">discolor</tp:taxon-name-part></tp:taxon-name></italic> group <bold>A</bold> broad view of the group, showing the wide distribution of <italic><tp:taxon-name><tp:taxon-name-part taxon-name-part-type="genus" reg="Melanoplus">M.</tp:taxon-name-part><tp:taxon-name-part taxon-name-part-type="species" reg="discolor">discolor</tp:taxon-name-part></tp:taxon-name></italic><bold>B</bold> distribution of <italic><tp:taxon-name><tp:taxon-name-part taxon-name-part-type="genus" reg="Melanoplus"/><tp:taxon-name-part taxon-name-part-type="species" reg="discolor">discolor</tp:taxon-name-part></tp:taxon-name></italic> group species occurring in central Texas with the Balcones Escarpment indicated.</p></caption><graphic xmlns:xlink="http://www.w3.org/1999/xlink" xlink:href="zookeys-1165-101_article-104047__-g014.jpg" position="float" orientation="portrait" xlink:type="simple" id="oo_857298.jpg"><uri content-type="original_file" xlink:type="simple">https://binary.pensoft.net/fig/857298</uri></graphic></fig><fig id="F17" position="float" orientation="portrait"><object-id xmlns:xlink="http://www.w3.org/1999/xlink" content-type="doi" xlink:type="simple">10.3897/zookeys.1165.104047.figure17</object-id><object-id xmlns:xlink="http://www.w3.org/1999/xlink" content-type="arpha" xlink:type="simple">E5BB5815-2C38-547D-8641-D13C3E241093</object-id><label>Figure 17.</label><caption><p>Habitat and live images of <italic><tp:taxon-name><tp:taxon-name-part taxon-name-part-type="genus" reg="Melanoplus">Melanoplus</tp:taxon-name-part><tp:taxon-name-part taxon-name-part-type="species" reg="kendalli">kendalli</tp:taxon-name-part></tp:taxon-name></italic><bold>A</bold> Ashe juniper savanna, Bexar County, Texas <bold>B</bold> Ashe juniper savanna, Bexar, County Texas <bold>C</bold> male <bold>D</bold> male <bold>E</bold> female <bold>F</bold> female.</p></caption><graphic xmlns:xlink="http://www.w3.org/1999/xlink" xlink:href="zookeys-1165-101_article-104047__-g017.jpg" position="float" orientation="portrait" xlink:type="simple" id="oo_857301.jpg"><uri content-type="original_file" xlink:type="simple">https://binary.pensoft.net/fig/857301</uri></graphic></fig></tp:treatment-sec><ref-list><ref id="B16"><mixed-citation xmlns:xlink="http://www.w3.org/1999/xlink" xlink:type="simple"><person-group><name name-style="western"><surname>Otte</surname><given-names>D</given-names></name></person-group> (<year>2012</year>) <article-title>Eighty new <italic><tp:taxon-name><tp:taxon-name-part taxon-name-part-type="genus">Melanoplus</tp:taxon-name-part></tp:taxon-name></italic> species from the United States (<tp:taxon-name><tp:taxon-name-part taxon-name-part-type="family">Acrididae</tp:taxon-name-part></tp:taxon-name>: <tp:taxon-name><tp:taxon-name-part taxon-name-part-type="subfamily">Melanoplinae</tp:taxon-name-part></tp:taxon-name>).</article-title><source>Transactions of the American Entomological Society</source><volume>138</volume>: <fpage>73</fpage>–<lpage>167</lpage>. <ext-link xlink:href="10.3157/061.138.0103" ext-link-type="doi" xlink:type="simple">https://doi.org/10.3157/061.138.0103</ext-link></mixed-citation></ref></ref-list></tp:taxon-treatment>
