# Supplementary material for: ﻿Diversification deep in the heart of Texas: seven new grasshopper species and establishment of the Melanoplusdiscolor species group (Orthoptera, Acrididae, Melanoplinae)
Source: Zookeys. 2023 Jun 1;1165:101–36. doi: 10.3897/zookeys.1165.104047 (PMC10251248; doi:10.3897/zookeys.1165.104047)
Supplement: XML Treatment for Melanoplus susdentatus [file zookeys.1165.104047-treatment4.xml]

<!DOCTYPE tp:taxon-treatment
  PUBLIC "-//TaxonX//DTD Taxonomic Treatment Publishing DTD v0 20100105//EN" "tax-treatment-NSO.dtd">
<tp:taxon-treatment xmlns:tp="http://www.plazi.org/taxpub"><tp:treatment-meta><kwd-group><label>Taxon classification</label><kwd>
                <named-content content-type="kingdom">Animalia</named-content>
              </kwd><kwd>
                <named-content content-type="order">Orthoptera</named-content>
              </kwd><kwd>
                <named-content content-type="family">Acrididae</named-content>
              </kwd></kwd-group><mixed-citation publication-type="journal"><person-group><name><surname>Hill</surname><given-names>JoVonn G.</given-names></name></person-group><article-title>﻿Diversification deep in the heart of Texas: seven new grasshopper species and establishment of the <italic><tp:taxon-name><tp:taxon-name-part taxon-name-part-type="genus" reg="Melanoplus">Melanoplus</tp:taxon-name-part><tp:taxon-name-part taxon-name-part-type="species" reg="discolor">discolor</tp:taxon-name-part></tp:taxon-name></italic> species group (<tp:taxon-name><tp:taxon-name-part taxon-name-part-type="order">Orthoptera</tp:taxon-name-part></tp:taxon-name>, <tp:taxon-name><tp:taxon-name-part taxon-name-part-type="family">Acrididae</tp:taxon-name-part></tp:taxon-name>, <tp:taxon-name><tp:taxon-name-part taxon-name-part-type="subfamily">Melanoplinae</tp:taxon-name-part></tp:taxon-name>)</article-title><source>Zookeys</source><day>01</day><month>06</month><year>2023</year><volume>1165</volume><fpage>101</fpage><lpage>136</lpage><pub-id pub-id-type="doi">10.3897/zookeys.1165.104047</pub-id></mixed-citation></tp:treatment-meta><tp:nomenclature><label>﻿</label><tp:taxon-name>
              <object-id xmlns:xlink="http://www.w3.org/1999/xlink" content-type="arpha" xlink:type="simple">86D77B27-A47E-5F0B-A2EF-D8B51F8F4701</object-id>
              <tp:taxon-name-part taxon-name-part-type="genus" reg="Melanoplus">Melanoplus</tp:taxon-name-part>
              <tp:taxon-name-part taxon-name-part-type="species" reg="susdentatus">susdentatus</tp:taxon-name-part>
              <object-id xmlns:xlink="http://www.w3.org/1999/xlink" content-type="zoobank" xlink:type="simple">https://zoobank.org/E380D24E-3C39-4E0F-AF19-2B9743B48B46</object-id>
            </tp:taxon-name><tp:taxon-status xmlns:xlink="http://www.w3.org/1999/xlink" xlink:type="simple">sp. nov.</tp:taxon-status><xref ref-type="fig" rid="F2">Figs 2F</xref><xref ref-type="fig" rid="F3">, 3F</xref><xref ref-type="fig" rid="F4">, 4F</xref><xref ref-type="fig" rid="F9">, 9A–J</xref><xref ref-type="fig" rid="F14">, 14</xref><xref ref-type="fig" rid="F18">, 18</xref></tp:nomenclature><tp:treatment-sec sec-type="type material" id="SECID0E2IBG"><title>Type material.</title><p><bold><italic>Holotype</italic></bold>: 1♂, USA, TX, Comal Co. 3.8 mi NW FIsher, <named-content xmlns:xlink="http://www.w3.org/1999/xlink" content-type="dwc:verbatimCoordinates" xlink:type="simple"><named-content content-type="geo-json" specific-use="{&#34;type&#34;:&#34;Point&#34;,&#34;coordinates&#34;:[-98.319000,30.005100]}" id="NCID0EJJBG" xlink:type="simple">30.0051, -98.3190</named-content></named-content>, 16 July 2020, J.G. Hill; Ashe juniper savanna. Deposited in the Mississippi Entomological Museum.</p></tp:treatment-sec><tp:treatment-sec sec-type="material" id="SECID0EOJBG"><title>Other specimens examined.</title><p>Texas: Comal Co., 6.6 mi E Bulverde, <named-content xmlns:xlink="http://www.w3.org/1999/xlink" content-type="dwc:verbatimCoordinates" xlink:type="simple"><named-content content-type="geo-json" specific-use="{&#34;type&#34;:&#34;Point&#34;,&#34;coordinates&#34;:[-98.312700,29.828300]}" id="NCID0EXJBG" xlink:type="simple">29.8283, -98.3127</named-content></named-content>, 26 August 2022, J.G. Hill (3♂, 1♀); 3.8 mi Fisher, <named-content xmlns:xlink="http://www.w3.org/1999/xlink" content-type="dwc:verbatimCoordinates" xlink:type="simple"><named-content content-type="geo-json" specific-use="{&#34;type&#34;:&#34;Point&#34;,&#34;coordinates&#34;:[-98.319000,30.005100]}" id="NCID0E6JBG" xlink:type="simple">30.0051, -98.3190</named-content></named-content>, 16 July 2020, J.G. Hill (2♂). Hayes Co., 6.7 mi NE Dripping Springs, <named-content xmlns:xlink="http://www.w3.org/1999/xlink" content-type="dwc:verbatimCoordinates" xlink:type="simple"><named-content content-type="geo-json" specific-use="{&#34;type&#34;:&#34;Point&#34;,&#34;coordinates&#34;:[-98.150600,30.269000]}" id="NCID0EHKBG" xlink:type="simple">30.269, -98.1506</named-content></named-content>, 28 August 2022, J.G. Hill, J.R. Fisher (3♂, 1♀); 3.96 mi SW Pioneer Town, <named-content xmlns:xlink="http://www.w3.org/1999/xlink" content-type="dwc:verbatimCoordinates" xlink:type="simple"><named-content content-type="geo-json" specific-use="{&#34;type&#34;:&#34;Point&#34;,&#34;coordinates&#34;:[-98.166200,29.959100]}" id="NCID0EPKBG" xlink:type="simple">29.9591, -98.1662</named-content></named-content>, 2 August 2021, J.G. Hill (1♂); 2.4 mi N Woodcreek, <named-content xmlns:xlink="http://www.w3.org/1999/xlink" content-type="dwc:verbatimCoordinates" xlink:type="simple"><named-content content-type="geo-json" specific-use="{&#34;type&#34;:&#34;Point&#34;,&#34;coordinates&#34;:[-98.106300,30.063500]}" id="NCID0EXKBG" xlink:type="simple">30.0635, -98.1063</named-content></named-content>, 23 July 2021, J.G. Hill (1♂); 2 mi S Wimberly, 5 August 1953, N.W. Wasseman (1♂); 4.5 mi N Wimberly, <named-content xmlns:xlink="http://www.w3.org/1999/xlink" content-type="dwc:verbatimCoordinates" xlink:type="simple"><named-content content-type="geo-json" specific-use="{&#34;type&#34;:&#34;Point&#34;,&#34;coordinates&#34;:[-98.106100,30.063500]}" id="NCID0E6KBG" xlink:type="simple">30.0635, -98.1061</named-content></named-content>, J.G. Hill (5♂, 2♀). Travis Co., 4.12 mi W Bee Cave, <named-content xmlns:xlink="http://www.w3.org/1999/xlink" content-type="dwc:verbatimCoordinates" xlink:type="simple"><named-content content-type="geo-json" specific-use="{&#34;type&#34;:&#34;Point&#34;,&#34;coordinates&#34;:[-98.018200,30.294500]}" id="NCID0EHLBG" xlink:type="simple">30.2945, -98.0182</named-content></named-content>, 29 August 2022, J.G. Hill, J.R. Fisher (4♂, 1♀).</p></tp:treatment-sec><tp:treatment-sec sec-type="diagnosis" id="SECID0EMLBG"><title>Diagnosis.</title><p>Male cerci that are broadly falcate (Figs <xref ref-type="fig" rid="F2">2F</xref>, <xref ref-type="fig" rid="F9">9A, B</xref>), and the internal male genitalia with the aedeagal sheath that does not project to the distal edge dorsal valves. Dorsal valves are thin plates that are arched along the caudal margin and are produced laterally to the ventral valves, giving the aedeagus a narrow or thin appearance in caudal or dorsal views (Figs <xref ref-type="fig" rid="F3">3F</xref>, <xref ref-type="fig" rid="F4">4F</xref>). The ventral valves are slightly shorter than the dorsal valves (Fig. <xref ref-type="fig" rid="F9">9F</xref>). Most similar to <italic><tp:taxon-name><tp:taxon-name-part taxon-name-part-type="genus" reg="Melanoplus">M.</tp:taxon-name-part><tp:taxon-name-part taxon-name-part-type="species" reg="kendalli">kendalli</tp:taxon-name-part></tp:taxon-name></italic> and <italic><tp:taxon-name><tp:taxon-name-part taxon-name-part-type="genus" reg="Melanoplus">M.</tp:taxon-name-part><tp:taxon-name-part taxon-name-part-type="species" reg="balcones">balcones</tp:taxon-name-part></tp:taxon-name></italic>. <italic><tp:taxon-name><tp:taxon-name-part taxon-name-part-type="genus" reg="Melanoplus">Melanoplus</tp:taxon-name-part><tp:taxon-name-part taxon-name-part-type="species" reg="susdentatus">susdentatus</tp:taxon-name-part></tp:taxon-name></italic> is easily separated from <italic><tp:taxon-name><tp:taxon-name-part taxon-name-part-type="genus" reg="Melanoplus">M.</tp:taxon-name-part><tp:taxon-name-part taxon-name-part-type="species" reg="kendalli">kendalli</tp:taxon-name-part></tp:taxon-name></italic> by having an aedeagal sheath that does not reach the distal margin of the dorsal valves and the curved nature of the dorsal valves (Figs <xref ref-type="fig" rid="F8">8C–G</xref>, <xref ref-type="fig" rid="F9">9C–G</xref>), and from <italic><tp:taxon-name><tp:taxon-name-part taxon-name-part-type="genus" reg="Melanoplus">M.</tp:taxon-name-part><tp:taxon-name-part taxon-name-part-type="species" reg="balcones">balcones</tp:taxon-name-part></tp:taxon-name></italic> by the shorter, rounded valves found in that species (Fig. <xref ref-type="fig" rid="F9">9D, F</xref>).</p><fig id="F8" position="float" orientation="portrait"><object-id xmlns:xlink="http://www.w3.org/1999/xlink" content-type="doi" xlink:type="simple">10.3897/zookeys.1165.104047.figure8</object-id><object-id xmlns:xlink="http://www.w3.org/1999/xlink" content-type="arpha" xlink:type="simple">4DA431E3-DEEB-582F-A562-F98320C49AC8</object-id><label>Figure 8.</label><caption><p><italic><tp:taxon-name><tp:taxon-name-part taxon-name-part-type="genus" reg="Melanoplus">Melanoplus</tp:taxon-name-part><tp:taxon-name-part taxon-name-part-type="species" reg="susdentatus">susdentatus</tp:taxon-name-part></tp:taxon-name></italic> sp. nov. <bold>A</bold> dorsal view of male terminalia <bold>B</bold> lateral view of male terminalia <bold>C</bold> dorsal view of phallic complex <bold>D</bold> lateral view of phallic complex <bold>E</bold> dorsal view of aedeagus <bold>F</bold> lateral view of aedeagus <bold>G</bold> caudal view of the aedeagus <bold>H</bold> dorsal view of epiphallus <bold>I</bold> caudal view of epiphallus <bold>J</bold> habitus.</p></caption><graphic xmlns:xlink="http://www.w3.org/1999/xlink" xlink:href="zookeys-1165-101_article-104047__-g008.jpg" position="float" orientation="portrait" xlink:type="simple" id="oo_857292.jpg"><uri content-type="original_file" xlink:type="simple">https://binary.pensoft.net/fig/857292</uri></graphic></fig><fig id="F9" position="float" orientation="portrait"><object-id xmlns:xlink="http://www.w3.org/1999/xlink" content-type="doi" xlink:type="simple">10.3897/zookeys.1165.104047.figure9</object-id><object-id xmlns:xlink="http://www.w3.org/1999/xlink" content-type="arpha" xlink:type="simple">911E1A6F-4FF2-5940-AD91-B31FE3F8518A</object-id><label>Figure 9.</label><caption><p><italic><tp:taxon-name><tp:taxon-name-part taxon-name-part-type="genus" reg="Melanoplus">Melanoplus</tp:taxon-name-part><tp:taxon-name-part taxon-name-part-type="species" reg="balcones">balcones</tp:taxon-name-part></tp:taxon-name></italic> sp. nov. <bold>A</bold> dorsal view of male terminalia <bold>B</bold> lateral view of male terminalia <bold>C</bold> dorsal view of phallic complex <bold>D</bold> lateral view of phallic complex <bold>E</bold> dorsal view of aedeagus <bold>F</bold> lateral view of aedeagus <bold>G</bold> caudal view of the aedeagus <bold>H</bold> dorsal view of epiphallus <bold>I</bold> caudal view of epiphallus <bold>J</bold> habitus.</p></caption><graphic xmlns:xlink="http://www.w3.org/1999/xlink" xlink:href="zookeys-1165-101_article-104047__-g009.jpg" position="float" orientation="portrait" xlink:type="simple" id="oo_857293.jpg"><uri content-type="original_file" xlink:type="simple">https://binary.pensoft.net/fig/857293</uri></graphic></fig></tp:treatment-sec><tp:treatment-sec sec-type="description" id="SECID0EBRBG"><title>Measurements.</title><p><bold>Male measurements.</bold> (mm): (<italic>n</italic> = 10) Body length 17.5–21.5 (mean = 19.6); pronotum length 3.5–4.7 (mean = 4.1); tegmen length 4.1–5.1 (mean = 4.5); hind femur length 9.6–11.5 (mean = 10.6); cerci length 0.8–1.0 (mean = 1.0); basal width of cercus 0.5–0.6 (mean = 0.6); mid-cercal width 0.4–0.5 (mean = 0.5); cerci apex width 0.2–0.3 (mean = 0.3).</p><p><bold>Female measurements.</bold> (mm): (<italic>n</italic> = 4) Body length 18.5–21.1 (mean = 19.9); pronotum length 4.2–4.7 (mean = 4.5); tegmen length 4.1–5.9 (mean = 5.0); hind femur length 10.7–12.3 (mean = 11.7) Dorsal ovipositor valve length 1.2–1.3 (mean = 1.3); ventral ovipositor valve length 1.0 (mean = 1.0).</p></tp:treatment-sec><tp:treatment-sec sec-type="habitat" id="SECID0ERRBG"><title>Habitat.</title><p>Ashe Juniper savanna (Fig. <xref ref-type="fig" rid="F18">18A</xref>).</p></tp:treatment-sec><tp:treatment-sec sec-type="etymology" id="SECID0E2RBG"><title>Etymology.</title><p>From the Latin <italic>sus</italic> for hog and <italic>dentatus</italic> for toothed. In reference to the dorsal valves being shaped like the distal ends of the incisors and tusk of <italic><tp:taxon-name><tp:taxon-name-part taxon-name-part-type="genus" reg="Sus">Sus</tp:taxon-name-part><tp:taxon-name-part taxon-name-part-type="species" reg="scrofa">scrofa</tp:taxon-name-part></tp:taxon-name></italic> L., a notorious invasive species in Texas.</p></tp:treatment-sec><tp:treatment-sec sec-type="Suggested common name" id="SECID0EQSBG"><title>Suggested common name.</title><p>Hog-toothed pouncer.</p></tp:treatment-sec><tp:treatment-sec><!--Section generated to contain objects referenced in tp:taxon-treatment.--><fig id="F2" position="float" orientation="portrait"><object-id xmlns:xlink="http://www.w3.org/1999/xlink" content-type="doi" xlink:type="simple">10.3897/zookeys.1165.104047.figure2</object-id><object-id xmlns:xlink="http://www.w3.org/1999/xlink" content-type="arpha" xlink:type="simple">FA1EB4F2-C92B-55F7-9984-5F682AFDC3DB</object-id><label>Figure 2.</label><caption><p>Lateral outlines of the male cerci of species in the <italic><tp:taxon-name><tp:taxon-name-part taxon-name-part-type="genus" reg="Melanoplus">Melanoplus</tp:taxon-name-part><tp:taxon-name-part taxon-name-part-type="species" reg="discolor">discolor</tp:taxon-name-part></tp:taxon-name></italic> species group <bold>A</bold><italic><tp:taxon-name><tp:taxon-name-part taxon-name-part-type="genus" reg="Melanoplus">M.</tp:taxon-name-part><tp:taxon-name-part taxon-name-part-type="species" reg="nelsoni">nelsoni</tp:taxon-name-part></tp:taxon-name></italic><bold>B</bold><italic><tp:taxon-name><tp:taxon-name-part taxon-name-part-type="genus" reg="Melanoplus">M.</tp:taxon-name-part><tp:taxon-name-part taxon-name-part-type="species" reg="discolor">discolor</tp:taxon-name-part></tp:taxon-name></italic><bold>C</bold><italic><tp:taxon-name><tp:taxon-name-part taxon-name-part-type="genus" reg="Melanoplus">M.</tp:taxon-name-part><tp:taxon-name-part taxon-name-part-type="species" reg="corniculatus">corniculatus</tp:taxon-name-part></tp:taxon-name></italic><bold>D</bold><italic><tp:taxon-name><tp:taxon-name-part taxon-name-part-type="genus" reg="Melanoplus">M.</tp:taxon-name-part></tp:taxon-name></italic><tp:taxon-name><tp:taxon-name-part taxon-name-part-type="genus" reg="Melanoplus"/><tp:taxon-name-part taxon-name-part-type="species" reg="walkeri">walkeri</tp:taxon-name-part></tp:taxon-name><bold>E</bold><italic><tp:taxon-name><tp:taxon-name-part taxon-name-part-type="genus" reg="Melanoplus">M.</tp:taxon-name-part><tp:taxon-name-part taxon-name-part-type="species" reg="walkeri">walkeri</tp:taxon-name-part></tp:taxon-name></italic><bold>F</bold><italic><tp:taxon-name><tp:taxon-name-part taxon-name-part-type="genus" reg="Melanoplus">M.</tp:taxon-name-part><tp:taxon-name-part taxon-name-part-type="species" reg="susdentatus">susdentatus</tp:taxon-name-part></tp:taxon-name></italic><bold>G</bold><italic><tp:taxon-name><tp:taxon-name-part taxon-name-part-type="genus" reg="Melanoplus">M.</tp:taxon-name-part><tp:taxon-name-part taxon-name-part-type="species" reg="kendalli">kendalli</tp:taxon-name-part></tp:taxon-name></italic><bold>H</bold><italic><tp:taxon-name><tp:taxon-name-part taxon-name-part-type="genus" reg="Melanoplus">M.</tp:taxon-name-part><tp:taxon-name-part taxon-name-part-type="species" reg="tonkawa">tonkawa</tp:taxon-name-part></tp:taxon-name></italic><bold>I</bold><italic><tp:taxon-name><tp:taxon-name-part taxon-name-part-type="genus" reg="Melanoplus">M.</tp:taxon-name-part><tp:taxon-name-part taxon-name-part-type="species" reg="comanche">comanche</tp:taxon-name-part></tp:taxon-name></italic>.</p></caption><graphic xmlns:xlink="http://www.w3.org/1999/xlink" xlink:href="zookeys-1165-101_article-104047__-g002.jpg" position="float" orientation="portrait" xlink:type="simple" id="oo_857286.jpg"><uri content-type="original_file" xlink:type="simple">https://binary.pensoft.net/fig/857286</uri></graphic></fig><fig id="F3" position="float" orientation="portrait"><object-id xmlns:xlink="http://www.w3.org/1999/xlink" content-type="doi" xlink:type="simple">10.3897/zookeys.1165.104047.figure3</object-id><object-id xmlns:xlink="http://www.w3.org/1999/xlink" content-type="arpha" xlink:type="simple">2EE45B79-32D1-5550-881D-04CF00FF6F71</object-id><label>Figure 3.</label><caption><p>Lateral views of the male aedeagus of species in the <italic><tp:taxon-name><tp:taxon-name-part taxon-name-part-type="genus" reg="Melanoplus">Melanoplus</tp:taxon-name-part><tp:taxon-name-part taxon-name-part-type="species" reg="discolor">discolor</tp:taxon-name-part></tp:taxon-name></italic> group. DV: dorsal valve, S: sheath, VV: ventral valve. <bold>A</bold><italic><tp:taxon-name><tp:taxon-name-part taxon-name-part-type="genus" reg="Melanoplus">M.</tp:taxon-name-part><tp:taxon-name-part taxon-name-part-type="species" reg="nelsoni">nelsoni</tp:taxon-name-part></tp:taxon-name></italic><bold>B</bold><italic><tp:taxon-name><tp:taxon-name-part taxon-name-part-type="genus" reg="Melanoplus">M.</tp:taxon-name-part><tp:taxon-name-part taxon-name-part-type="species" reg="discolor">discolor</tp:taxon-name-part></tp:taxon-name></italic><bold>C</bold><italic><tp:taxon-name><tp:taxon-name-part taxon-name-part-type="genus" reg="Melanoplus">M.</tp:taxon-name-part><tp:taxon-name-part taxon-name-part-type="species" reg="corniculatus">corniculatus</tp:taxon-name-part></tp:taxon-name></italic><bold>D</bold><italic><tp:taxon-name><tp:taxon-name-part taxon-name-part-type="genus" reg="Melanoplus">M.</tp:taxon-name-part><tp:taxon-name-part taxon-name-part-type="species" reg="comanche">comanche</tp:taxon-name-part></tp:taxon-name></italic><bold>E</bold><italic><tp:taxon-name><tp:taxon-name-part taxon-name-part-type="genus" reg="Melanoplus">M.</tp:taxon-name-part><tp:taxon-name-part taxon-name-part-type="species" reg="kendalli">kendalli</tp:taxon-name-part></tp:taxon-name></italic><bold>F</bold><italic><tp:taxon-name><tp:taxon-name-part taxon-name-part-type="genus" reg="Melanoplus">M.</tp:taxon-name-part><tp:taxon-name-part taxon-name-part-type="species" reg="susdentatus">susdentatus</tp:taxon-name-part></tp:taxon-name></italic><bold>G</bold><italic><tp:taxon-name><tp:taxon-name-part taxon-name-part-type="genus" reg="Melanoplus">M.</tp:taxon-name-part><tp:taxon-name-part taxon-name-part-type="species" reg="walkeri">walkeri</tp:taxon-name-part></tp:taxon-name></italic><bold>H</bold><italic><tp:taxon-name><tp:taxon-name-part taxon-name-part-type="genus" reg="Melanoplus">M.</tp:taxon-name-part><tp:taxon-name-part taxon-name-part-type="species" reg="tonkawa">tonkawa</tp:taxon-name-part></tp:taxon-name></italic><bold>I</bold><italic><tp:taxon-name><tp:taxon-name-part taxon-name-part-type="genus" reg="Melanoplus">M.</tp:taxon-name-part><tp:taxon-name-part taxon-name-part-type="species" reg="balcones">balcones</tp:taxon-name-part></tp:taxon-name></italic>.</p></caption><graphic xmlns:xlink="http://www.w3.org/1999/xlink" xlink:href="zookeys-1165-101_article-104047__-g003.jpg" position="float" orientation="portrait" xlink:type="simple" id="oo_857287.jpg"><uri content-type="original_file" xlink:type="simple">https://binary.pensoft.net/fig/857287</uri></graphic></fig><fig id="F4" position="float" orientation="portrait"><object-id xmlns:xlink="http://www.w3.org/1999/xlink" content-type="doi" xlink:type="simple">10.3897/zookeys.1165.104047.figure4</object-id><object-id xmlns:xlink="http://www.w3.org/1999/xlink" content-type="arpha" xlink:type="simple">7ED9B7E5-F301-59CC-B957-073F0738AF18</object-id><label>Figure 4.</label><caption><p>Dorsal views of the male aedeagus of species in the <italic><tp:taxon-name><tp:taxon-name-part taxon-name-part-type="genus" reg="Melanoplus">Melanoplus</tp:taxon-name-part><tp:taxon-name-part taxon-name-part-type="species" reg="discolor">discolor</tp:taxon-name-part></tp:taxon-name></italic> group. DV: dorsal valve, S: sheath, VV: ventral valve. <bold>A</bold><italic><tp:taxon-name><tp:taxon-name-part taxon-name-part-type="genus" reg="Melanoplus">M.</tp:taxon-name-part><tp:taxon-name-part taxon-name-part-type="species" reg="nelsoni">nelsoni</tp:taxon-name-part></tp:taxon-name></italic><bold>B</bold><italic><tp:taxon-name><tp:taxon-name-part taxon-name-part-type="genus" reg="Melanoplus">M.</tp:taxon-name-part><tp:taxon-name-part taxon-name-part-type="species" reg="discolor">discolor</tp:taxon-name-part></tp:taxon-name></italic><bold>C</bold><italic><tp:taxon-name><tp:taxon-name-part taxon-name-part-type="genus" reg="Melanoplus">M.</tp:taxon-name-part><tp:taxon-name-part taxon-name-part-type="species" reg="corniculatus">corniculatus</tp:taxon-name-part></tp:taxon-name></italic><bold>D</bold><italic><tp:taxon-name><tp:taxon-name-part taxon-name-part-type="genus" reg="Melanoplus">M.</tp:taxon-name-part><tp:taxon-name-part taxon-name-part-type="species" reg="comanche">comanche</tp:taxon-name-part></tp:taxon-name></italic><bold>E</bold><italic><tp:taxon-name><tp:taxon-name-part taxon-name-part-type="genus" reg="Melanoplus">M.</tp:taxon-name-part><tp:taxon-name-part taxon-name-part-type="species" reg="kendalli">kendalli</tp:taxon-name-part></tp:taxon-name></italic><bold>F</bold><italic><tp:taxon-name><tp:taxon-name-part taxon-name-part-type="genus" reg="Melanoplus">M.</tp:taxon-name-part><tp:taxon-name-part taxon-name-part-type="species" reg="susdentatus">susdentatus</tp:taxon-name-part></tp:taxon-name></italic><bold>G</bold><italic><tp:taxon-name><tp:taxon-name-part taxon-name-part-type="genus" reg="Melanoplus">M.</tp:taxon-name-part><tp:taxon-name-part taxon-name-part-type="species" reg="walkeri">walkeri</tp:taxon-name-part></tp:taxon-name></italic><bold>H</bold>. <italic><tp:taxon-name><tp:taxon-name-part taxon-name-part-type="genus" reg="Melanoplus">M.</tp:taxon-name-part><tp:taxon-name-part taxon-name-part-type="species" reg="tonkawa">tonkawa</tp:taxon-name-part></tp:taxon-name></italic><bold>I</bold><italic><tp:taxon-name><tp:taxon-name-part taxon-name-part-type="genus" reg="Melanoplus">M.</tp:taxon-name-part><tp:taxon-name-part taxon-name-part-type="species" reg="balcones">balcones</tp:taxon-name-part></tp:taxon-name></italic>.</p></caption><graphic xmlns:xlink="http://www.w3.org/1999/xlink" xlink:href="zookeys-1165-101_article-104047__-g004.jpg" position="float" orientation="portrait" xlink:type="simple" id="oo_857288.jpg"><uri content-type="original_file" xlink:type="simple">https://binary.pensoft.net/fig/857288</uri></graphic></fig><fig id="F14" position="float" orientation="portrait"><object-id xmlns:xlink="http://www.w3.org/1999/xlink" content-type="doi" xlink:type="simple">10.3897/zookeys.1165.104047.figure14</object-id><object-id xmlns:xlink="http://www.w3.org/1999/xlink" content-type="arpha" xlink:type="simple">39F30FB5-14DD-56A6-9D4A-663F9B943BF4</object-id><label>Figure 14.</label><caption><p>Distribution of species in the <italic><tp:taxon-name><tp:taxon-name-part taxon-name-part-type="genus" reg="Melanoplus"/><tp:taxon-name-part taxon-name-part-type="species" reg="discolor">discolor</tp:taxon-name-part></tp:taxon-name></italic> group <bold>A</bold> broad view of the group, showing the wide distribution of <italic><tp:taxon-name><tp:taxon-name-part taxon-name-part-type="genus" reg="Melanoplus">M.</tp:taxon-name-part><tp:taxon-name-part taxon-name-part-type="species" reg="discolor">discolor</tp:taxon-name-part></tp:taxon-name></italic><bold>B</bold> distribution of <italic><tp:taxon-name><tp:taxon-name-part taxon-name-part-type="genus" reg="Melanoplus"/><tp:taxon-name-part taxon-name-part-type="species" reg="discolor">discolor</tp:taxon-name-part></tp:taxon-name></italic> group species occurring in central Texas with the Balcones Escarpment indicated.</p></caption><graphic xmlns:xlink="http://www.w3.org/1999/xlink" xlink:href="zookeys-1165-101_article-104047__-g014.jpg" position="float" orientation="portrait" xlink:type="simple" id="oo_857298.jpg"><uri content-type="original_file" xlink:type="simple">https://binary.pensoft.net/fig/857298</uri></graphic></fig><fig id="F18" position="float" orientation="portrait"><object-id xmlns:xlink="http://www.w3.org/1999/xlink" content-type="doi" xlink:type="simple">10.3897/zookeys.1165.104047.figure18</object-id><object-id xmlns:xlink="http://www.w3.org/1999/xlink" content-type="arpha" xlink:type="simple">9686E56C-0C61-53E7-BB93-04000A6167D0</object-id><label>Figure 18.</label><caption><p>Habitat and live images of <italic><tp:taxon-name><tp:taxon-name-part taxon-name-part-type="genus" reg="Melanoplus">Melanoplus</tp:taxon-name-part><tp:taxon-name-part taxon-name-part-type="species" reg="susdentatus">susdentatus</tp:taxon-name-part></tp:taxon-name></italic> sp. nov. <bold>A</bold> oak savanna, Hayes Co., Texas <bold>B</bold> oak savanna, Travis Co, Texas <bold>C</bold> oak savanna, Comal Co., Texas <bold>D</bold> male <bold>E</bold> male <bold>F</bold> male <bold>G</bold> female <bold>H</bold> female.</p></caption><graphic xmlns:xlink="http://www.w3.org/1999/xlink" xlink:href="zookeys-1165-101_article-104047__-g018.jpg" position="float" orientation="portrait" xlink:type="simple" id="oo_857302.jpg"><uri content-type="original_file" xlink:type="simple">https://binary.pensoft.net/fig/857302</uri></graphic></fig></tp:treatment-sec></tp:taxon-treatment>
