# Supplementary material for: ﻿Diversification deep in the heart of Texas: seven new grasshopper species and establishment of the Melanoplusdiscolor species group (Orthoptera, Acrididae, Melanoplinae)
Source: Zookeys. 2023 Jun 1;1165:101–36. doi: 10.3897/zookeys.1165.104047 (PMC10251248; doi:10.3897/zookeys.1165.104047)
Supplement: XML Treatment for Melanoplus corniculatus [file zookeys.1165.104047-treatment6.xml]

<!DOCTYPE tp:taxon-treatment
  PUBLIC "-//TaxonX//DTD Taxonomic Treatment Publishing DTD v0 20100105//EN" "tax-treatment-NSO.dtd">
<tp:taxon-treatment xmlns:tp="http://www.plazi.org/taxpub"><tp:treatment-meta><kwd-group><label>Taxon classification</label><kwd>
                <named-content content-type="kingdom">Animalia</named-content>
              </kwd><kwd>
                <named-content content-type="order">Orthoptera</named-content>
              </kwd><kwd>
                <named-content content-type="family">Acrididae</named-content>
              </kwd></kwd-group><mixed-citation publication-type="journal"><person-group><name><surname>Hill</surname><given-names>JoVonn G.</given-names></name></person-group><article-title>﻿Diversification deep in the heart of Texas: seven new grasshopper species and establishment of the <italic><tp:taxon-name><tp:taxon-name-part taxon-name-part-type="genus" reg="Melanoplus">Melanoplus</tp:taxon-name-part><tp:taxon-name-part taxon-name-part-type="species" reg="discolor">discolor</tp:taxon-name-part></tp:taxon-name></italic> species group (<tp:taxon-name><tp:taxon-name-part taxon-name-part-type="order">Orthoptera</tp:taxon-name-part></tp:taxon-name>, <tp:taxon-name><tp:taxon-name-part taxon-name-part-type="family">Acrididae</tp:taxon-name-part></tp:taxon-name>, <tp:taxon-name><tp:taxon-name-part taxon-name-part-type="subfamily">Melanoplinae</tp:taxon-name-part></tp:taxon-name>)</article-title><source>Zookeys</source><day>01</day><month>06</month><year>2023</year><volume>1165</volume><fpage>101</fpage><lpage>136</lpage><pub-id pub-id-type="doi">10.3897/zookeys.1165.104047</pub-id></mixed-citation></tp:treatment-meta><tp:nomenclature><label>﻿</label><tp:taxon-name>
              <object-id xmlns:xlink="http://www.w3.org/1999/xlink" content-type="arpha" xlink:type="simple">4DC1B741-DA50-5741-95D2-F5AAE3B91EE8</object-id>
              <tp:taxon-name-part taxon-name-part-type="genus" reg="Melanoplus">Melanoplus</tp:taxon-name-part>
              <tp:taxon-name-part taxon-name-part-type="species" reg="corniculatus">corniculatus</tp:taxon-name-part>
              <object-id xmlns:xlink="http://www.w3.org/1999/xlink" content-type="zoobank" xlink:type="simple">https://zoobank.org/E60D5951-BC1B-43D5-B1F4-17D17238B051</object-id>
            </tp:taxon-name><tp:taxon-status xmlns:xlink="http://www.w3.org/1999/xlink" xlink:type="simple">sp. nov.</tp:taxon-status><xref ref-type="fig" rid="F2">Figs 2D</xref><xref ref-type="fig" rid="F3">, 3C</xref><xref ref-type="fig" rid="F4">, 4C</xref><xref ref-type="fig" rid="F10">, 10A–J</xref><xref ref-type="fig" rid="F14">, 14</xref><xref ref-type="fig" rid="F20">, 20</xref></tp:nomenclature><tp:treatment-sec sec-type="type material" id="SECID0EY2BG"><title>Type material.</title><p><bold><italic>Holotype</italic></bold>: 1♂, USA, TEXAS, Kerr Co., Kerrville, <named-content xmlns:xlink="http://www.w3.org/1999/xlink" content-type="dwc:verbatimCoordinates" xlink:type="simple"><named-content content-type="geo-json" specific-use="{&#34;type&#34;:&#34;Point&#34;,&#34;coordinates&#34;:[-99.139329,30.067722]}" id="NCID0EG3BG" xlink:type="simple">30.0677223, -99.139329</named-content></named-content>, 25 July 2018, J.G. Hill, Collected in oak juniper savanna. Deposited in the Mississippi Entomological Museum.</p></tp:treatment-sec><tp:treatment-sec sec-type="material" id="SECID0EL3BG"><title>Other specimens examined.</title><p><bold>Texas</bold>: Bandera Co., 4.5 mi N. Medina, <named-content xmlns:xlink="http://www.w3.org/1999/xlink" content-type="dwc:verbatimCoordinates" xlink:type="simple"><named-content content-type="geo-json" specific-use="{&#34;type&#34;:&#34;Point&#34;,&#34;coordinates&#34;:[-99.303000,29.850200]}" id="NCID0EW3BG" xlink:type="simple">29.8502, -99.3030</named-content></named-content>, 28 July 2020, J.G. Hill (2♂). Kerr Co., Kerrville, <named-content xmlns:xlink="http://www.w3.org/1999/xlink" content-type="dwc:verbatimCoordinates" xlink:type="simple"><named-content content-type="geo-json" specific-use="{&#34;type&#34;:&#34;Point&#34;,&#34;coordinates&#34;:[-99.139329,30.067722]}" id="NCID0E53BG" xlink:type="simple">30.0677223, -99.139329</named-content></named-content>, 25 July 2018, J.G. Hill (1♂, 3F); 0.2 mi N Hunt, <named-content xmlns:xlink="http://www.w3.org/1999/xlink" content-type="dwc:verbatimCoordinates" xlink:type="simple"><named-content content-type="geo-json" specific-use="{&#34;type&#34;:&#34;Point&#34;,&#34;coordinates&#34;:[-99.335000,30.073600]}" id="NCID0EG4BG" xlink:type="simple">30.0736, -99.3350</named-content></named-content>, 27 July 2020, M.J. Thorn (6♂, 3♀); Same data, except B. S Dunaway (2♂); 3.7 mi E Hunt, <named-content xmlns:xlink="http://www.w3.org/1999/xlink" content-type="dwc:verbatimCoordinates" xlink:type="simple"><named-content content-type="geo-json" specific-use="{&#34;type&#34;:&#34;Point&#34;,&#34;coordinates&#34;:[-99.396500,30.057600]}" id="NCID0EU4BG" xlink:type="simple">30.0576, -99.3965</named-content></named-content>, 26 July 2020, <tp:taxon-name><tp:taxon-name-part taxon-name-part-type="genus" reg="Melanoplus">M.</tp:taxon-name-part></tp:taxon-name> J. Thorn (2♂, 1♀); Same data, except A. G. Hendon (1♂); 4.3 mi SW Hunt, <named-content xmlns:xlink="http://www.w3.org/1999/xlink" content-type="dwc:verbatimCoordinates" xlink:type="simple"><named-content content-type="geo-json" specific-use="{&#34;type&#34;:&#34;Point&#34;,&#34;coordinates&#34;:[-99.394500,30.031000]}" id="NCID0EC5BG" xlink:type="simple">30.0310,-99.3945</named-content></named-content>, 26 July 2020, <tp:taxon-name><tp:taxon-name-part taxon-name-part-type="genus" reg="Melanoplus">M.</tp:taxon-name-part></tp:taxon-name> J. Thorn (1♂); Same data, except A.G. Hendon (1♂).</p></tp:treatment-sec><tp:treatment-sec sec-type="diagnosis" id="SECID0EN5BG"><title>Diagnosis.</title><p>Male cerci falcate with a steeply curving ventral edge (Figs <xref ref-type="fig" rid="F2">2D</xref>, <xref ref-type="fig" rid="F10">10A, B</xref>), internal male genitalia with the valves of the aedeagus projected caudally with dorsal valves that are trifid with the medial branch darker and longer than the distal two. (Figs <xref ref-type="fig" rid="F3">3C</xref>, <xref ref-type="fig" rid="F4">4C</xref>). Most similar to <italic><tp:taxon-name><tp:taxon-name-part taxon-name-part-type="genus" reg="Melanoplus">M.</tp:taxon-name-part><tp:taxon-name-part taxon-name-part-type="species" reg="walkeri">walkeri</tp:taxon-name-part></tp:taxon-name></italic>, but <italic><tp:taxon-name><tp:taxon-name-part taxon-name-part-type="genus" reg="Melanoplus">M.</tp:taxon-name-part><tp:taxon-name-part taxon-name-part-type="species" reg="corniculatus">corniculatus</tp:taxon-name-part></tp:taxon-name></italic> is easily separated from that species by having a less steeply curving male cerci (Fig. <xref ref-type="fig" rid="F2">2D, E</xref>), aedeagal valves that are produced caudally instead of dorsally (Figs <xref ref-type="fig" rid="F10">10C–F</xref>, <xref ref-type="fig" rid="F11">11C–F</xref>), and the shape of the dorsal valves (Figs <xref ref-type="fig" rid="F10">10C–G</xref>, <xref ref-type="fig" rid="F11">11C–F</xref>).</p><fig id="F10" position="float" orientation="portrait"><object-id xmlns:xlink="http://www.w3.org/1999/xlink" content-type="doi" xlink:type="simple">10.3897/zookeys.1165.104047.figure10</object-id><object-id xmlns:xlink="http://www.w3.org/1999/xlink" content-type="arpha" xlink:type="simple">81E22AD7-0EBE-5988-AAC2-23BE7095E7A4</object-id><label>Figure 10.</label><caption><p><italic><tp:taxon-name><tp:taxon-name-part taxon-name-part-type="genus" reg="Melanoplus">Melanoplus</tp:taxon-name-part><tp:taxon-name-part taxon-name-part-type="species" reg="corniculatus">corniculatus</tp:taxon-name-part></tp:taxon-name></italic> sp. nov. <bold>A</bold> dorsal view of male terminalia <bold>B</bold> lateral view of male terminalia <bold>C</bold> dorsal view of phallic complex <bold>D</bold> lateral view of phallic complex <bold>E</bold> dorsal view of aedeagus <bold>F</bold> lateral view of aedeagus <bold>G</bold> caudal view of the aedeagus <bold>H</bold> dorsal view of epiphallus <bold>I</bold> caudal view of epiphallus <bold>J</bold> habitus.</p></caption><graphic xmlns:xlink="http://www.w3.org/1999/xlink" xlink:href="zookeys-1165-101_article-104047__-g010.jpg" position="float" orientation="portrait" xlink:type="simple" id="oo_857294.jpg"><uri content-type="original_file" xlink:type="simple">https://binary.pensoft.net/fig/857294</uri></graphic></fig><fig id="F11" position="float" orientation="portrait"><object-id xmlns:xlink="http://www.w3.org/1999/xlink" content-type="doi" xlink:type="simple">10.3897/zookeys.1165.104047.figure11</object-id><object-id xmlns:xlink="http://www.w3.org/1999/xlink" content-type="arpha" xlink:type="simple">58307B09-D685-5AA9-9885-5491CF47872F</object-id><label>Figure 11.</label><caption><p><italic><tp:taxon-name><tp:taxon-name-part taxon-name-part-type="genus" reg="Melanoplus">Melanoplus</tp:taxon-name-part><tp:taxon-name-part taxon-name-part-type="species" reg="walkeri">walkeri</tp:taxon-name-part></tp:taxon-name></italic> sp. nov. <bold>A</bold> dorsal view of male terminalia <bold>B</bold> lateral view of male terminalia <bold>C</bold> dorsal view of phallic complex <bold>D</bold> lateral view of phallic complex <bold>E</bold> dorsal view of aedeagus <bold>F</bold> lateral view of aedeagus <bold>G</bold> caudal view of the aedeagus <bold>H</bold> dorsal view of epiphallus <bold>I</bold> caudal view of epiphallus <bold>J</bold> habitus.</p></caption><graphic xmlns:xlink="http://www.w3.org/1999/xlink" xlink:href="zookeys-1165-101_article-104047__-g011.jpg" position="float" orientation="portrait" xlink:type="simple" id="oo_857295.jpg"><uri content-type="original_file" xlink:type="simple">https://binary.pensoft.net/fig/857295</uri></graphic></fig></tp:treatment-sec><tp:treatment-sec sec-type="description" id="SECID0EGDAI"><title>Measurements.</title><p><bold>Male measurements.</bold> (mm): (<italic>n</italic> = 14) Body length 19.0–22.3 (mean = 20.2); pronotum length 4.0–5.0 (mean = 4.4); tegmen length 4.8–6.0 (mean = 5.3); hind femur length 9.9–11.6 (mean = 11.0); cerci length 0.9–1.3 (mean = 1.0); basal width of cercus 0.6–0.9 (mean = 0.8); mid-cercal width 0.4–0.6 (mean = 0.5); cerci apex width 0.3–0.4 (mean = 0.3).</p><p><bold>Female measurements.</bold> (mm): (<italic>n</italic> = 7) Body length 19.2–24.5 (mean = 22.1); pronotum length 4.5–5.3 (mean = 5.0); tegmen length 5.5–7.5 (mean = 6.2); hind femur length 11.1–13.3 (mean = 12.3); dorsal ovipositor valve length 1.3–1.7 (mean = 1.5); ventral ovipositor valve length 1.5–1.7 (mean = 1.5).</p></tp:treatment-sec><tp:treatment-sec sec-type="habitat" id="SECID0EWDAI"><title>Habitat.</title><p>Ashe Juniper savanna (Fig. <xref ref-type="fig" rid="F20">20A</xref>).</p></tp:treatment-sec><tp:treatment-sec sec-type="distribution" id="SECID0EAEAI"><title>Distribution.</title><p>Endemic to the Edwards Plateau of Texas in the vicinity of Kerr and Bandera Counties (Fig. <xref ref-type="fig" rid="F14">14</xref>).</p></tp:treatment-sec><tp:treatment-sec sec-type="etymology" id="SECID0EKEAI"><title>Etymology.</title><p>From the Latin meaning horned (antlered) or horn shaped. In reference to the dorsal valves being shaped like antlers.</p></tp:treatment-sec><tp:treatment-sec sec-type="Suggested common name" id="SECID0EPEAI"><title>Suggested common name.</title><p>Antlered pouncer.</p></tp:treatment-sec><tp:treatment-sec><!--Section generated to contain objects referenced in tp:taxon-treatment.--><fig id="F2" position="float" orientation="portrait"><object-id xmlns:xlink="http://www.w3.org/1999/xlink" content-type="doi" xlink:type="simple">10.3897/zookeys.1165.104047.figure2</object-id><object-id xmlns:xlink="http://www.w3.org/1999/xlink" content-type="arpha" xlink:type="simple">FA1EB4F2-C92B-55F7-9984-5F682AFDC3DB</object-id><label>Figure 2.</label><caption><p>Lateral outlines of the male cerci of species in the <italic><tp:taxon-name><tp:taxon-name-part taxon-name-part-type="genus" reg="Melanoplus">Melanoplus</tp:taxon-name-part><tp:taxon-name-part taxon-name-part-type="species" reg="discolor">discolor</tp:taxon-name-part></tp:taxon-name></italic> species group <bold>A</bold><italic><tp:taxon-name><tp:taxon-name-part taxon-name-part-type="genus" reg="Melanoplus">M.</tp:taxon-name-part><tp:taxon-name-part taxon-name-part-type="species" reg="nelsoni">nelsoni</tp:taxon-name-part></tp:taxon-name></italic><bold>B</bold><italic><tp:taxon-name><tp:taxon-name-part taxon-name-part-type="genus" reg="Melanoplus">M.</tp:taxon-name-part><tp:taxon-name-part taxon-name-part-type="species" reg="discolor">discolor</tp:taxon-name-part></tp:taxon-name></italic><bold>C</bold><italic><tp:taxon-name><tp:taxon-name-part taxon-name-part-type="genus" reg="Melanoplus">M.</tp:taxon-name-part><tp:taxon-name-part taxon-name-part-type="species" reg="corniculatus">corniculatus</tp:taxon-name-part></tp:taxon-name></italic><bold>D</bold><italic><tp:taxon-name><tp:taxon-name-part taxon-name-part-type="genus" reg="Melanoplus">M.</tp:taxon-name-part></tp:taxon-name></italic><tp:taxon-name><tp:taxon-name-part taxon-name-part-type="genus" reg="Melanoplus"/><tp:taxon-name-part taxon-name-part-type="species" reg="walkeri">walkeri</tp:taxon-name-part></tp:taxon-name><bold>E</bold><italic><tp:taxon-name><tp:taxon-name-part taxon-name-part-type="genus" reg="Melanoplus">M.</tp:taxon-name-part><tp:taxon-name-part taxon-name-part-type="species" reg="walkeri">walkeri</tp:taxon-name-part></tp:taxon-name></italic><bold>F</bold><italic><tp:taxon-name><tp:taxon-name-part taxon-name-part-type="genus" reg="Melanoplus">M.</tp:taxon-name-part><tp:taxon-name-part taxon-name-part-type="species" reg="susdentatus">susdentatus</tp:taxon-name-part></tp:taxon-name></italic><bold>G</bold><italic><tp:taxon-name><tp:taxon-name-part taxon-name-part-type="genus" reg="Melanoplus">M.</tp:taxon-name-part><tp:taxon-name-part taxon-name-part-type="species" reg="kendalli">kendalli</tp:taxon-name-part></tp:taxon-name></italic><bold>H</bold><italic><tp:taxon-name><tp:taxon-name-part taxon-name-part-type="genus" reg="Melanoplus">M.</tp:taxon-name-part><tp:taxon-name-part taxon-name-part-type="species" reg="tonkawa">tonkawa</tp:taxon-name-part></tp:taxon-name></italic><bold>I</bold><italic><tp:taxon-name><tp:taxon-name-part taxon-name-part-type="genus" reg="Melanoplus">M.</tp:taxon-name-part><tp:taxon-name-part taxon-name-part-type="species" reg="comanche">comanche</tp:taxon-name-part></tp:taxon-name></italic>.</p></caption><graphic xmlns:xlink="http://www.w3.org/1999/xlink" xlink:href="zookeys-1165-101_article-104047__-g002.jpg" position="float" orientation="portrait" xlink:type="simple" id="oo_857286.jpg"><uri content-type="original_file" xlink:type="simple">https://binary.pensoft.net/fig/857286</uri></graphic></fig><fig id="F3" position="float" orientation="portrait"><object-id xmlns:xlink="http://www.w3.org/1999/xlink" content-type="doi" xlink:type="simple">10.3897/zookeys.1165.104047.figure3</object-id><object-id xmlns:xlink="http://www.w3.org/1999/xlink" content-type="arpha" xlink:type="simple">2EE45B79-32D1-5550-881D-04CF00FF6F71</object-id><label>Figure 3.</label><caption><p>Lateral views of the male aedeagus of species in the <italic><tp:taxon-name><tp:taxon-name-part taxon-name-part-type="genus" reg="Melanoplus">Melanoplus</tp:taxon-name-part><tp:taxon-name-part taxon-name-part-type="species" reg="discolor">discolor</tp:taxon-name-part></tp:taxon-name></italic> group. DV: dorsal valve, S: sheath, VV: ventral valve. <bold>A</bold><italic><tp:taxon-name><tp:taxon-name-part taxon-name-part-type="genus" reg="Melanoplus">M.</tp:taxon-name-part><tp:taxon-name-part taxon-name-part-type="species" reg="nelsoni">nelsoni</tp:taxon-name-part></tp:taxon-name></italic><bold>B</bold><italic><tp:taxon-name><tp:taxon-name-part taxon-name-part-type="genus" reg="Melanoplus">M.</tp:taxon-name-part><tp:taxon-name-part taxon-name-part-type="species" reg="discolor">discolor</tp:taxon-name-part></tp:taxon-name></italic><bold>C</bold><italic><tp:taxon-name><tp:taxon-name-part taxon-name-part-type="genus" reg="Melanoplus">M.</tp:taxon-name-part><tp:taxon-name-part taxon-name-part-type="species" reg="corniculatus">corniculatus</tp:taxon-name-part></tp:taxon-name></italic><bold>D</bold><italic><tp:taxon-name><tp:taxon-name-part taxon-name-part-type="genus" reg="Melanoplus">M.</tp:taxon-name-part><tp:taxon-name-part taxon-name-part-type="species" reg="comanche">comanche</tp:taxon-name-part></tp:taxon-name></italic><bold>E</bold><italic><tp:taxon-name><tp:taxon-name-part taxon-name-part-type="genus" reg="Melanoplus">M.</tp:taxon-name-part><tp:taxon-name-part taxon-name-part-type="species" reg="kendalli">kendalli</tp:taxon-name-part></tp:taxon-name></italic><bold>F</bold><italic><tp:taxon-name><tp:taxon-name-part taxon-name-part-type="genus" reg="Melanoplus">M.</tp:taxon-name-part><tp:taxon-name-part taxon-name-part-type="species" reg="susdentatus">susdentatus</tp:taxon-name-part></tp:taxon-name></italic><bold>G</bold><italic><tp:taxon-name><tp:taxon-name-part taxon-name-part-type="genus" reg="Melanoplus">M.</tp:taxon-name-part><tp:taxon-name-part taxon-name-part-type="species" reg="walkeri">walkeri</tp:taxon-name-part></tp:taxon-name></italic><bold>H</bold><italic><tp:taxon-name><tp:taxon-name-part taxon-name-part-type="genus" reg="Melanoplus">M.</tp:taxon-name-part><tp:taxon-name-part taxon-name-part-type="species" reg="tonkawa">tonkawa</tp:taxon-name-part></tp:taxon-name></italic><bold>I</bold><italic><tp:taxon-name><tp:taxon-name-part taxon-name-part-type="genus" reg="Melanoplus">M.</tp:taxon-name-part><tp:taxon-name-part taxon-name-part-type="species" reg="balcones">balcones</tp:taxon-name-part></tp:taxon-name></italic>.</p></caption><graphic xmlns:xlink="http://www.w3.org/1999/xlink" xlink:href="zookeys-1165-101_article-104047__-g003.jpg" position="float" orientation="portrait" xlink:type="simple" id="oo_857287.jpg"><uri content-type="original_file" xlink:type="simple">https://binary.pensoft.net/fig/857287</uri></graphic></fig><fig id="F4" position="float" orientation="portrait"><object-id xmlns:xlink="http://www.w3.org/1999/xlink" content-type="doi" xlink:type="simple">10.3897/zookeys.1165.104047.figure4</object-id><object-id xmlns:xlink="http://www.w3.org/1999/xlink" content-type="arpha" xlink:type="simple">7ED9B7E5-F301-59CC-B957-073F0738AF18</object-id><label>Figure 4.</label><caption><p>Dorsal views of the male aedeagus of species in the <italic><tp:taxon-name><tp:taxon-name-part taxon-name-part-type="genus" reg="Melanoplus">Melanoplus</tp:taxon-name-part><tp:taxon-name-part taxon-name-part-type="species" reg="discolor">discolor</tp:taxon-name-part></tp:taxon-name></italic> group. DV: dorsal valve, S: sheath, VV: ventral valve. <bold>A</bold><italic><tp:taxon-name><tp:taxon-name-part taxon-name-part-type="genus" reg="Melanoplus">M.</tp:taxon-name-part><tp:taxon-name-part taxon-name-part-type="species" reg="nelsoni">nelsoni</tp:taxon-name-part></tp:taxon-name></italic><bold>B</bold><italic><tp:taxon-name><tp:taxon-name-part taxon-name-part-type="genus" reg="Melanoplus">M.</tp:taxon-name-part><tp:taxon-name-part taxon-name-part-type="species" reg="discolor">discolor</tp:taxon-name-part></tp:taxon-name></italic><bold>C</bold><italic><tp:taxon-name><tp:taxon-name-part taxon-name-part-type="genus" reg="Melanoplus">M.</tp:taxon-name-part><tp:taxon-name-part taxon-name-part-type="species" reg="corniculatus">corniculatus</tp:taxon-name-part></tp:taxon-name></italic><bold>D</bold><italic><tp:taxon-name><tp:taxon-name-part taxon-name-part-type="genus" reg="Melanoplus">M.</tp:taxon-name-part><tp:taxon-name-part taxon-name-part-type="species" reg="comanche">comanche</tp:taxon-name-part></tp:taxon-name></italic><bold>E</bold><italic><tp:taxon-name><tp:taxon-name-part taxon-name-part-type="genus" reg="Melanoplus">M.</tp:taxon-name-part><tp:taxon-name-part taxon-name-part-type="species" reg="kendalli">kendalli</tp:taxon-name-part></tp:taxon-name></italic><bold>F</bold><italic><tp:taxon-name><tp:taxon-name-part taxon-name-part-type="genus" reg="Melanoplus">M.</tp:taxon-name-part><tp:taxon-name-part taxon-name-part-type="species" reg="susdentatus">susdentatus</tp:taxon-name-part></tp:taxon-name></italic><bold>G</bold><italic><tp:taxon-name><tp:taxon-name-part taxon-name-part-type="genus" reg="Melanoplus">M.</tp:taxon-name-part><tp:taxon-name-part taxon-name-part-type="species" reg="walkeri">walkeri</tp:taxon-name-part></tp:taxon-name></italic><bold>H</bold>. <italic><tp:taxon-name><tp:taxon-name-part taxon-name-part-type="genus" reg="Melanoplus">M.</tp:taxon-name-part><tp:taxon-name-part taxon-name-part-type="species" reg="tonkawa">tonkawa</tp:taxon-name-part></tp:taxon-name></italic><bold>I</bold><italic><tp:taxon-name><tp:taxon-name-part taxon-name-part-type="genus" reg="Melanoplus">M.</tp:taxon-name-part><tp:taxon-name-part taxon-name-part-type="species" reg="balcones">balcones</tp:taxon-name-part></tp:taxon-name></italic>.</p></caption><graphic xmlns:xlink="http://www.w3.org/1999/xlink" xlink:href="zookeys-1165-101_article-104047__-g004.jpg" position="float" orientation="portrait" xlink:type="simple" id="oo_857288.jpg"><uri content-type="original_file" xlink:type="simple">https://binary.pensoft.net/fig/857288</uri></graphic></fig><fig id="F14" position="float" orientation="portrait"><object-id xmlns:xlink="http://www.w3.org/1999/xlink" content-type="doi" xlink:type="simple">10.3897/zookeys.1165.104047.figure14</object-id><object-id xmlns:xlink="http://www.w3.org/1999/xlink" content-type="arpha" xlink:type="simple">39F30FB5-14DD-56A6-9D4A-663F9B943BF4</object-id><label>Figure 14.</label><caption><p>Distribution of species in the <italic><tp:taxon-name><tp:taxon-name-part taxon-name-part-type="genus" reg="Melanoplus"/><tp:taxon-name-part taxon-name-part-type="species" reg="discolor">discolor</tp:taxon-name-part></tp:taxon-name></italic> group <bold>A</bold> broad view of the group, showing the wide distribution of <italic><tp:taxon-name><tp:taxon-name-part taxon-name-part-type="genus" reg="Melanoplus">M.</tp:taxon-name-part><tp:taxon-name-part taxon-name-part-type="species" reg="discolor">discolor</tp:taxon-name-part></tp:taxon-name></italic><bold>B</bold> distribution of <italic><tp:taxon-name><tp:taxon-name-part taxon-name-part-type="genus" reg="Melanoplus"/><tp:taxon-name-part taxon-name-part-type="species" reg="discolor">discolor</tp:taxon-name-part></tp:taxon-name></italic> group species occurring in central Texas with the Balcones Escarpment indicated.</p></caption><graphic xmlns:xlink="http://www.w3.org/1999/xlink" xlink:href="zookeys-1165-101_article-104047__-g014.jpg" position="float" orientation="portrait" xlink:type="simple" id="oo_857298.jpg"><uri content-type="original_file" xlink:type="simple">https://binary.pensoft.net/fig/857298</uri></graphic></fig><fig id="F20" position="float" orientation="portrait"><object-id xmlns:xlink="http://www.w3.org/1999/xlink" content-type="doi" xlink:type="simple">10.3897/zookeys.1165.104047.figure20</object-id><object-id xmlns:xlink="http://www.w3.org/1999/xlink" content-type="arpha" xlink:type="simple">FA0BA464-3941-53C5-87B2-EFF86FD0F50F</object-id><label>Figure 20.</label><caption><p>Habitat and live images of <italic><tp:taxon-name><tp:taxon-name-part taxon-name-part-type="genus" reg="Melanoplus">Melanoplus</tp:taxon-name-part><tp:taxon-name-part taxon-name-part-type="species" reg="corniculatus">corniculatus</tp:taxon-name-part></tp:taxon-name></italic> sp. nov. <bold>A</bold> Ashe juniper savanna, Kerr Co., Texas <bold>B</bold> male <bold>C</bold> female <bold>D</bold> male.</p></caption><graphic xmlns:xlink="http://www.w3.org/1999/xlink" xlink:href="zookeys-1165-101_article-104047__-g020.jpg" position="float" orientation="portrait" xlink:type="simple" id="oo_857304.jpg"><uri content-type="original_file" xlink:type="simple">https://binary.pensoft.net/fig/857304</uri></graphic></fig></tp:treatment-sec></tp:taxon-treatment>
