# Supplementary material for: ﻿Diversification deep in the heart of Texas: seven new grasshopper species and establishment of the Melanoplusdiscolor species group (Orthoptera, Acrididae, Melanoplinae)
Source: Zookeys. 2023 Jun 1;1165:101–36. doi: 10.3897/zookeys.1165.104047 (PMC10251248; doi:10.3897/zookeys.1165.104047)
Supplement: XML Treatment for Melanoplus walkeri [file zookeys.1165.104047-treatment7.xml]

<!DOCTYPE tp:taxon-treatment
  PUBLIC "-//TaxonX//DTD Taxonomic Treatment Publishing DTD v0 20100105//EN" "tax-treatment-NSO.dtd">
<tp:taxon-treatment xmlns:tp="http://www.plazi.org/taxpub"><tp:treatment-meta><kwd-group><label>Taxon classification</label><kwd>
                <named-content content-type="kingdom">Animalia</named-content>
              </kwd><kwd>
                <named-content content-type="order">Orthoptera</named-content>
              </kwd><kwd>
                <named-content content-type="family">Acrididae</named-content>
              </kwd></kwd-group><mixed-citation publication-type="journal"><person-group><name><surname>Hill</surname><given-names>JoVonn G.</given-names></name></person-group><article-title>﻿Diversification deep in the heart of Texas: seven new grasshopper species and establishment of the <italic><tp:taxon-name><tp:taxon-name-part taxon-name-part-type="genus" reg="Melanoplus">Melanoplus</tp:taxon-name-part><tp:taxon-name-part taxon-name-part-type="species" reg="discolor">discolor</tp:taxon-name-part></tp:taxon-name></italic> species group (<tp:taxon-name><tp:taxon-name-part taxon-name-part-type="order">Orthoptera</tp:taxon-name-part></tp:taxon-name>, <tp:taxon-name><tp:taxon-name-part taxon-name-part-type="family">Acrididae</tp:taxon-name-part></tp:taxon-name>, <tp:taxon-name><tp:taxon-name-part taxon-name-part-type="subfamily">Melanoplinae</tp:taxon-name-part></tp:taxon-name>)</article-title><source>Zookeys</source><day>01</day><month>06</month><year>2023</year><volume>1165</volume><fpage>101</fpage><lpage>136</lpage><pub-id pub-id-type="doi">10.3897/zookeys.1165.104047</pub-id></mixed-citation></tp:treatment-meta><tp:nomenclature><label>﻿</label><tp:taxon-name>
              <object-id xmlns:xlink="http://www.w3.org/1999/xlink" content-type="arpha" xlink:type="simple">4EA4A68E-F386-5D48-A9A9-1285382D4152</object-id>
              <tp:taxon-name-part taxon-name-part-type="genus" reg="Melanoplus">Melanoplus</tp:taxon-name-part>
              <tp:taxon-name-part taxon-name-part-type="species" reg="walkeri">walkeri</tp:taxon-name-part>
              <object-id xmlns:xlink="http://www.w3.org/1999/xlink" content-type="zoobank" xlink:type="simple">https://zoobank.org/3F32C8A6-106F-4D0E-8668-317787654E45</object-id>
            </tp:taxon-name><tp:taxon-status xmlns:xlink="http://www.w3.org/1999/xlink" xlink:type="simple">sp. nov.</tp:taxon-status><xref ref-type="fig" rid="F2">Figs 2E</xref><xref ref-type="fig" rid="F3">, 3G</xref><xref ref-type="fig" rid="F4">, 4G</xref><xref ref-type="fig" rid="F11">, 11A–J</xref><xref ref-type="fig" rid="F14">, 14</xref><xref ref-type="fig" rid="F21">, 21</xref></tp:nomenclature><tp:treatment-sec sec-type="type material" id="SECID0EVGAI"><title>Type material.</title><p><bold><italic>Holotype</italic></bold>: 1♂, USA, TX, Kendall Co., 7 mi NE Sisterdale, <named-content xmlns:xlink="http://www.w3.org/1999/xlink" content-type="dwc:verbatimCoordinates" xlink:type="simple"><named-content content-type="geo-json" specific-use="{&#34;type&#34;:&#34;Point&#34;,&#34;coordinates&#34;:[-98.551500,30.007300]}" id="NCID0EDHAI" xlink:type="simple">30.0073, -98.5515</named-content></named-content>, 22 July 2019, J. G. Hill, MJT, BSD; Collected on Ashe juniper hill; 281,486. Deposited in the Mississippi Entomological Museum.</p></tp:treatment-sec><tp:treatment-sec sec-type="material" id="SECID0EIHAI"><title>Other specimens examined.</title><p><bold>Texas</bold>: Kendall Co., 7 mi NE Sisterdale, <named-content xmlns:xlink="http://www.w3.org/1999/xlink" content-type="dwc:verbatimCoordinates" xlink:type="simple"><named-content content-type="geo-json" specific-use="{&#34;type&#34;:&#34;Point&#34;,&#34;coordinates&#34;:[-98.551500,30.007300]}" id="NCID0ETHAI" xlink:type="simple">30.0073, -98.5515</named-content></named-content>, 22 July 2019, J. G. Hill, M.J. Thorn, B.S. Dunaway (3♂, 3♀).</p></tp:treatment-sec><tp:treatment-sec sec-type="diagnosis" id="SECID0E5HAI"><title>Diagnosis.</title><p>Male cerci that are falcate with a very steeply curving ventral edge (Figs <xref ref-type="fig" rid="F2">2E</xref>, <xref ref-type="fig" rid="F11">11A, B</xref>), internal male genitalia with the valves of the aedeagus projected dorsally with trifid, thinly sclerotized dorsal valves. (Figs <xref ref-type="fig" rid="F3">3G</xref>, <xref ref-type="fig" rid="F4">4G</xref>). Most similar to <italic><tp:taxon-name><tp:taxon-name-part taxon-name-part-type="genus" reg="Melanoplus">M.</tp:taxon-name-part><tp:taxon-name-part taxon-name-part-type="species" reg="corniculatus">corniculatus</tp:taxon-name-part></tp:taxon-name></italic>, but <italic><tp:taxon-name><tp:taxon-name-part taxon-name-part-type="genus" reg="Melanoplus">M.</tp:taxon-name-part><tp:taxon-name-part taxon-name-part-type="species" reg="walkeri">walkeri</tp:taxon-name-part></tp:taxon-name></italic> is easily separated from that species by having more steeply curving male cerci (Fig. <xref ref-type="fig" rid="F2">2D, E</xref>), aedeagal valves that are produced dorsally instead of caudally (Figs <xref ref-type="fig" rid="F10">10C–F</xref>, <xref ref-type="fig" rid="F11">11C–F</xref>), and the shape and level of sclerotization of the dorsal valves (Figs <xref ref-type="fig" rid="F10">10C–G</xref>, <xref ref-type="fig" rid="F11">11C–F</xref>).</p></tp:treatment-sec><tp:treatment-sec sec-type="description" id="SECID0E5JAI"><title>Measurements.</title><p><bold>Male measurements.</bold> (mm): (n = 4) Body length 21.4–22.1 (mean = 21.7); pronotum length 4.2–5.0 (mean = 4.7); tegmen length 4.5–5.7 (mean = 5.1); hind femur length 11.2–11.9 (mean = 11.6); cerci length 0.9 (mean = 0.9); basal width of cercus 0.8–0.9 (mean = 0.9); mid-cercal width 0.5 (mean = 0.5); cerci apex width 0.3 (mean = 0.3).</p><p><bold>Female measurements.</bold> (mm): (<italic>n</italic> = 3) Body length 22–24.2 (mean = 22.8); pronotum length 5.5–5.7 (mean = 5.6); tegmen length 6.0 (mean = 6.0); hind femur length 13.3–13.5 (mean = 13.4); Dorsal ovipositor valve length 1.4–1.6 (mean = 1.5); ventral ovipositor valve length 1.3–1.5 (mean = 1.4).</p></tp:treatment-sec><tp:treatment-sec sec-type="habitat" id="SECID0EMKAI"><title>Habitat.</title><p>Ashe juniper/live oak savanna.</p></tp:treatment-sec><tp:treatment-sec sec-type="distribution" id="SECID0ERKAI"><title>Distribution.</title><p>Found in the central eastern edge of the Edwards Plateau along the Balcones Escarpment (Fig. <xref ref-type="fig" rid="F14">14</xref>).</p></tp:treatment-sec><tp:treatment-sec sec-type="etymology" id="SECID0E2KAI"><title>Etymology.</title><p>Named in honor of Jerry Jeff Walker an iconic Texas musician whose most influential album was recorded near the type locality of this species in the Luckenbach. Walker’s songs such as Hill Country Rain, Leavin’ Texas, and Sangria Wine brought me and my field team joy while traveling between field sites and added to the amazing ambiance of the Edwards Plateau.</p></tp:treatment-sec><tp:treatment-sec sec-type="Suggested common name" id="SECID0EALAI"><title>Suggested common name.</title><p>Walker’s pouncer.</p></tp:treatment-sec><tp:treatment-sec><!--Section generated to contain objects referenced in tp:taxon-treatment.--><fig id="F2" position="float" orientation="portrait"><object-id xmlns:xlink="http://www.w3.org/1999/xlink" content-type="doi" xlink:type="simple">10.3897/zookeys.1165.104047.figure2</object-id><object-id xmlns:xlink="http://www.w3.org/1999/xlink" content-type="arpha" xlink:type="simple">FA1EB4F2-C92B-55F7-9984-5F682AFDC3DB</object-id><label>Figure 2.</label><caption><p>Lateral outlines of the male cerci of species in the <italic><tp:taxon-name><tp:taxon-name-part taxon-name-part-type="genus" reg="Melanoplus">Melanoplus</tp:taxon-name-part><tp:taxon-name-part taxon-name-part-type="species" reg="discolor">discolor</tp:taxon-name-part></tp:taxon-name></italic> species group <bold>A</bold><italic><tp:taxon-name><tp:taxon-name-part taxon-name-part-type="genus" reg="Melanoplus">M.</tp:taxon-name-part><tp:taxon-name-part taxon-name-part-type="species" reg="nelsoni">nelsoni</tp:taxon-name-part></tp:taxon-name></italic><bold>B</bold><italic><tp:taxon-name><tp:taxon-name-part taxon-name-part-type="genus" reg="Melanoplus">M.</tp:taxon-name-part><tp:taxon-name-part taxon-name-part-type="species" reg="discolor">discolor</tp:taxon-name-part></tp:taxon-name></italic><bold>C</bold><italic><tp:taxon-name><tp:taxon-name-part taxon-name-part-type="genus" reg="Melanoplus">M.</tp:taxon-name-part><tp:taxon-name-part taxon-name-part-type="species" reg="corniculatus">corniculatus</tp:taxon-name-part></tp:taxon-name></italic><bold>D</bold><italic><tp:taxon-name><tp:taxon-name-part taxon-name-part-type="genus" reg="Melanoplus">M.</tp:taxon-name-part></tp:taxon-name></italic><tp:taxon-name><tp:taxon-name-part taxon-name-part-type="genus" reg="Melanoplus"/><tp:taxon-name-part taxon-name-part-type="species" reg="walkeri">walkeri</tp:taxon-name-part></tp:taxon-name><bold>E</bold><italic><tp:taxon-name><tp:taxon-name-part taxon-name-part-type="genus" reg="Melanoplus">M.</tp:taxon-name-part><tp:taxon-name-part taxon-name-part-type="species" reg="walkeri">walkeri</tp:taxon-name-part></tp:taxon-name></italic><bold>F</bold><italic><tp:taxon-name><tp:taxon-name-part taxon-name-part-type="genus" reg="Melanoplus">M.</tp:taxon-name-part><tp:taxon-name-part taxon-name-part-type="species" reg="susdentatus">susdentatus</tp:taxon-name-part></tp:taxon-name></italic><bold>G</bold><italic><tp:taxon-name><tp:taxon-name-part taxon-name-part-type="genus" reg="Melanoplus">M.</tp:taxon-name-part><tp:taxon-name-part taxon-name-part-type="species" reg="kendalli">kendalli</tp:taxon-name-part></tp:taxon-name></italic><bold>H</bold><italic><tp:taxon-name><tp:taxon-name-part taxon-name-part-type="genus" reg="Melanoplus">M.</tp:taxon-name-part><tp:taxon-name-part taxon-name-part-type="species" reg="tonkawa">tonkawa</tp:taxon-name-part></tp:taxon-name></italic><bold>I</bold><italic><tp:taxon-name><tp:taxon-name-part taxon-name-part-type="genus" reg="Melanoplus">M.</tp:taxon-name-part><tp:taxon-name-part taxon-name-part-type="species" reg="comanche">comanche</tp:taxon-name-part></tp:taxon-name></italic>.</p></caption><graphic xmlns:xlink="http://www.w3.org/1999/xlink" xlink:href="zookeys-1165-101_article-104047__-g002.jpg" position="float" orientation="portrait" xlink:type="simple" id="oo_857286.jpg"><uri content-type="original_file" xlink:type="simple">https://binary.pensoft.net/fig/857286</uri></graphic></fig><fig id="F3" position="float" orientation="portrait"><object-id xmlns:xlink="http://www.w3.org/1999/xlink" content-type="doi" xlink:type="simple">10.3897/zookeys.1165.104047.figure3</object-id><object-id xmlns:xlink="http://www.w3.org/1999/xlink" content-type="arpha" xlink:type="simple">2EE45B79-32D1-5550-881D-04CF00FF6F71</object-id><label>Figure 3.</label><caption><p>Lateral views of the male aedeagus of species in the <italic><tp:taxon-name><tp:taxon-name-part taxon-name-part-type="genus" reg="Melanoplus">Melanoplus</tp:taxon-name-part><tp:taxon-name-part taxon-name-part-type="species" reg="discolor">discolor</tp:taxon-name-part></tp:taxon-name></italic> group. DV: dorsal valve, S: sheath, VV: ventral valve. <bold>A</bold><italic><tp:taxon-name><tp:taxon-name-part taxon-name-part-type="genus" reg="Melanoplus">M.</tp:taxon-name-part><tp:taxon-name-part taxon-name-part-type="species" reg="nelsoni">nelsoni</tp:taxon-name-part></tp:taxon-name></italic><bold>B</bold><italic><tp:taxon-name><tp:taxon-name-part taxon-name-part-type="genus" reg="Melanoplus">M.</tp:taxon-name-part><tp:taxon-name-part taxon-name-part-type="species" reg="discolor">discolor</tp:taxon-name-part></tp:taxon-name></italic><bold>C</bold><italic><tp:taxon-name><tp:taxon-name-part taxon-name-part-type="genus" reg="Melanoplus">M.</tp:taxon-name-part><tp:taxon-name-part taxon-name-part-type="species" reg="corniculatus">corniculatus</tp:taxon-name-part></tp:taxon-name></italic><bold>D</bold><italic><tp:taxon-name><tp:taxon-name-part taxon-name-part-type="genus" reg="Melanoplus">M.</tp:taxon-name-part><tp:taxon-name-part taxon-name-part-type="species" reg="comanche">comanche</tp:taxon-name-part></tp:taxon-name></italic><bold>E</bold><italic><tp:taxon-name><tp:taxon-name-part taxon-name-part-type="genus" reg="Melanoplus">M.</tp:taxon-name-part><tp:taxon-name-part taxon-name-part-type="species" reg="kendalli">kendalli</tp:taxon-name-part></tp:taxon-name></italic><bold>F</bold><italic><tp:taxon-name><tp:taxon-name-part taxon-name-part-type="genus" reg="Melanoplus">M.</tp:taxon-name-part><tp:taxon-name-part taxon-name-part-type="species" reg="susdentatus">susdentatus</tp:taxon-name-part></tp:taxon-name></italic><bold>G</bold><italic><tp:taxon-name><tp:taxon-name-part taxon-name-part-type="genus" reg="Melanoplus">M.</tp:taxon-name-part><tp:taxon-name-part taxon-name-part-type="species" reg="walkeri">walkeri</tp:taxon-name-part></tp:taxon-name></italic><bold>H</bold><italic><tp:taxon-name><tp:taxon-name-part taxon-name-part-type="genus" reg="Melanoplus">M.</tp:taxon-name-part><tp:taxon-name-part taxon-name-part-type="species" reg="tonkawa">tonkawa</tp:taxon-name-part></tp:taxon-name></italic><bold>I</bold><italic><tp:taxon-name><tp:taxon-name-part taxon-name-part-type="genus" reg="Melanoplus">M.</tp:taxon-name-part><tp:taxon-name-part taxon-name-part-type="species" reg="balcones">balcones</tp:taxon-name-part></tp:taxon-name></italic>.</p></caption><graphic xmlns:xlink="http://www.w3.org/1999/xlink" xlink:href="zookeys-1165-101_article-104047__-g003.jpg" position="float" orientation="portrait" xlink:type="simple" id="oo_857287.jpg"><uri content-type="original_file" xlink:type="simple">https://binary.pensoft.net/fig/857287</uri></graphic></fig><fig id="F4" position="float" orientation="portrait"><object-id xmlns:xlink="http://www.w3.org/1999/xlink" content-type="doi" xlink:type="simple">10.3897/zookeys.1165.104047.figure4</object-id><object-id xmlns:xlink="http://www.w3.org/1999/xlink" content-type="arpha" xlink:type="simple">7ED9B7E5-F301-59CC-B957-073F0738AF18</object-id><label>Figure 4.</label><caption><p>Dorsal views of the male aedeagus of species in the <italic><tp:taxon-name><tp:taxon-name-part taxon-name-part-type="genus" reg="Melanoplus">Melanoplus</tp:taxon-name-part><tp:taxon-name-part taxon-name-part-type="species" reg="discolor">discolor</tp:taxon-name-part></tp:taxon-name></italic> group. DV: dorsal valve, S: sheath, VV: ventral valve. <bold>A</bold><italic><tp:taxon-name><tp:taxon-name-part taxon-name-part-type="genus" reg="Melanoplus">M.</tp:taxon-name-part><tp:taxon-name-part taxon-name-part-type="species" reg="nelsoni">nelsoni</tp:taxon-name-part></tp:taxon-name></italic><bold>B</bold><italic><tp:taxon-name><tp:taxon-name-part taxon-name-part-type="genus" reg="Melanoplus">M.</tp:taxon-name-part><tp:taxon-name-part taxon-name-part-type="species" reg="discolor">discolor</tp:taxon-name-part></tp:taxon-name></italic><bold>C</bold><italic><tp:taxon-name><tp:taxon-name-part taxon-name-part-type="genus" reg="Melanoplus">M.</tp:taxon-name-part><tp:taxon-name-part taxon-name-part-type="species" reg="corniculatus">corniculatus</tp:taxon-name-part></tp:taxon-name></italic><bold>D</bold><italic><tp:taxon-name><tp:taxon-name-part taxon-name-part-type="genus" reg="Melanoplus">M.</tp:taxon-name-part><tp:taxon-name-part taxon-name-part-type="species" reg="comanche">comanche</tp:taxon-name-part></tp:taxon-name></italic><bold>E</bold><italic><tp:taxon-name><tp:taxon-name-part taxon-name-part-type="genus" reg="Melanoplus">M.</tp:taxon-name-part><tp:taxon-name-part taxon-name-part-type="species" reg="kendalli">kendalli</tp:taxon-name-part></tp:taxon-name></italic><bold>F</bold><italic><tp:taxon-name><tp:taxon-name-part taxon-name-part-type="genus" reg="Melanoplus">M.</tp:taxon-name-part><tp:taxon-name-part taxon-name-part-type="species" reg="susdentatus">susdentatus</tp:taxon-name-part></tp:taxon-name></italic><bold>G</bold><italic><tp:taxon-name><tp:taxon-name-part taxon-name-part-type="genus" reg="Melanoplus">M.</tp:taxon-name-part><tp:taxon-name-part taxon-name-part-type="species" reg="walkeri">walkeri</tp:taxon-name-part></tp:taxon-name></italic><bold>H</bold>. <italic><tp:taxon-name><tp:taxon-name-part taxon-name-part-type="genus" reg="Melanoplus">M.</tp:taxon-name-part><tp:taxon-name-part taxon-name-part-type="species" reg="tonkawa">tonkawa</tp:taxon-name-part></tp:taxon-name></italic><bold>I</bold><italic><tp:taxon-name><tp:taxon-name-part taxon-name-part-type="genus" reg="Melanoplus">M.</tp:taxon-name-part><tp:taxon-name-part taxon-name-part-type="species" reg="balcones">balcones</tp:taxon-name-part></tp:taxon-name></italic>.</p></caption><graphic xmlns:xlink="http://www.w3.org/1999/xlink" xlink:href="zookeys-1165-101_article-104047__-g004.jpg" position="float" orientation="portrait" xlink:type="simple" id="oo_857288.jpg"><uri content-type="original_file" xlink:type="simple">https://binary.pensoft.net/fig/857288</uri></graphic></fig><fig id="F11" position="float" orientation="portrait"><object-id xmlns:xlink="http://www.w3.org/1999/xlink" content-type="doi" xlink:type="simple">10.3897/zookeys.1165.104047.figure11</object-id><object-id xmlns:xlink="http://www.w3.org/1999/xlink" content-type="arpha" xlink:type="simple">58307B09-D685-5AA9-9885-5491CF47872F</object-id><label>Figure 11.</label><caption><p><italic><tp:taxon-name><tp:taxon-name-part taxon-name-part-type="genus" reg="Melanoplus">Melanoplus</tp:taxon-name-part><tp:taxon-name-part taxon-name-part-type="species" reg="walkeri">walkeri</tp:taxon-name-part></tp:taxon-name></italic> sp. nov. <bold>A</bold> dorsal view of male terminalia <bold>B</bold> lateral view of male terminalia <bold>C</bold> dorsal view of phallic complex <bold>D</bold> lateral view of phallic complex <bold>E</bold> dorsal view of aedeagus <bold>F</bold> lateral view of aedeagus <bold>G</bold> caudal view of the aedeagus <bold>H</bold> dorsal view of epiphallus <bold>I</bold> caudal view of epiphallus <bold>J</bold> habitus.</p></caption><graphic xmlns:xlink="http://www.w3.org/1999/xlink" xlink:href="zookeys-1165-101_article-104047__-g011.jpg" position="float" orientation="portrait" xlink:type="simple" id="oo_857295.jpg"><uri content-type="original_file" xlink:type="simple">https://binary.pensoft.net/fig/857295</uri></graphic></fig><fig id="F14" position="float" orientation="portrait"><object-id xmlns:xlink="http://www.w3.org/1999/xlink" content-type="doi" xlink:type="simple">10.3897/zookeys.1165.104047.figure14</object-id><object-id xmlns:xlink="http://www.w3.org/1999/xlink" content-type="arpha" xlink:type="simple">39F30FB5-14DD-56A6-9D4A-663F9B943BF4</object-id><label>Figure 14.</label><caption><p>Distribution of species in the <italic><tp:taxon-name><tp:taxon-name-part taxon-name-part-type="genus" reg="Melanoplus"/><tp:taxon-name-part taxon-name-part-type="species" reg="discolor">discolor</tp:taxon-name-part></tp:taxon-name></italic> group <bold>A</bold> broad view of the group, showing the wide distribution of <italic><tp:taxon-name><tp:taxon-name-part taxon-name-part-type="genus" reg="Melanoplus">M.</tp:taxon-name-part><tp:taxon-name-part taxon-name-part-type="species" reg="discolor">discolor</tp:taxon-name-part></tp:taxon-name></italic><bold>B</bold> distribution of <italic><tp:taxon-name><tp:taxon-name-part taxon-name-part-type="genus" reg="Melanoplus"/><tp:taxon-name-part taxon-name-part-type="species" reg="discolor">discolor</tp:taxon-name-part></tp:taxon-name></italic> group species occurring in central Texas with the Balcones Escarpment indicated.</p></caption><graphic xmlns:xlink="http://www.w3.org/1999/xlink" xlink:href="zookeys-1165-101_article-104047__-g014.jpg" position="float" orientation="portrait" xlink:type="simple" id="oo_857298.jpg"><uri content-type="original_file" xlink:type="simple">https://binary.pensoft.net/fig/857298</uri></graphic></fig><fig id="F21" position="float" orientation="portrait"><object-id xmlns:xlink="http://www.w3.org/1999/xlink" content-type="doi" xlink:type="simple">10.3897/zookeys.1165.104047.figure21</object-id><object-id xmlns:xlink="http://www.w3.org/1999/xlink" content-type="arpha" xlink:type="simple">4E7BA3CB-A2B4-5568-84C8-07221B241455</object-id><label>Figure 21.</label><caption><p>Habitat and live images of <italic><tp:taxon-name><tp:taxon-name-part taxon-name-part-type="genus" reg="Melanoplus">Melanoplus</tp:taxon-name-part><tp:taxon-name-part taxon-name-part-type="species" reg="walkeri">walkeri</tp:taxon-name-part></tp:taxon-name></italic> sp. nov. <bold>A</bold> Ashe juniper savanna, Kendall Co., Texas <bold>B</bold> male, <bold>C</bold> male <bold>D</bold> female.</p></caption><graphic xmlns:xlink="http://www.w3.org/1999/xlink" xlink:href="zookeys-1165-101_article-104047__-g021.jpg" position="float" orientation="portrait" xlink:type="simple" id="oo_857305.jpg"><uri content-type="original_file" xlink:type="simple">https://binary.pensoft.net/fig/857305</uri></graphic></fig><fig id="F10" position="float" orientation="portrait"><object-id xmlns:xlink="http://www.w3.org/1999/xlink" content-type="doi" xlink:type="simple">10.3897/zookeys.1165.104047.figure10</object-id><object-id xmlns:xlink="http://www.w3.org/1999/xlink" content-type="arpha" xlink:type="simple">81E22AD7-0EBE-5988-AAC2-23BE7095E7A4</object-id><label>Figure 10.</label><caption><p><italic><tp:taxon-name><tp:taxon-name-part taxon-name-part-type="genus" reg="Melanoplus">Melanoplus</tp:taxon-name-part><tp:taxon-name-part taxon-name-part-type="species" reg="corniculatus">corniculatus</tp:taxon-name-part></tp:taxon-name></italic> sp. nov. <bold>A</bold> dorsal view of male terminalia <bold>B</bold> lateral view of male terminalia <bold>C</bold> dorsal view of phallic complex <bold>D</bold> lateral view of phallic complex <bold>E</bold> dorsal view of aedeagus <bold>F</bold> lateral view of aedeagus <bold>G</bold> caudal view of the aedeagus <bold>H</bold> dorsal view of epiphallus <bold>I</bold> caudal view of epiphallus <bold>J</bold> habitus.</p></caption><graphic xmlns:xlink="http://www.w3.org/1999/xlink" xlink:href="zookeys-1165-101_article-104047__-g010.jpg" position="float" orientation="portrait" xlink:type="simple" id="oo_857294.jpg"><uri content-type="original_file" xlink:type="simple">https://binary.pensoft.net/fig/857294</uri></graphic></fig></tp:treatment-sec></tp:taxon-treatment>
