# Supplementary material for: ﻿Diversification deep in the heart of Texas: seven new grasshopper species and establishment of the Melanoplusdiscolor species group (Orthoptera, Acrididae, Melanoplinae)
Source: Zookeys. 2023 Jun 1;1165:101–36. doi: 10.3897/zookeys.1165.104047 (PMC10251248; doi:10.3897/zookeys.1165.104047)
Supplement: XML Treatment for Melanoplus comanche [file zookeys.1165.104047-treatment8.xml]

<!DOCTYPE tp:taxon-treatment
  PUBLIC "-//TaxonX//DTD Taxonomic Treatment Publishing DTD v0 20100105//EN" "tax-treatment-NSO.dtd">
<tp:taxon-treatment xmlns:tp="http://www.plazi.org/taxpub"><tp:treatment-meta><kwd-group><label>Taxon classification</label><kwd>
                <named-content content-type="kingdom">Animalia</named-content>
              </kwd><kwd>
                <named-content content-type="order">Orthoptera</named-content>
              </kwd><kwd>
                <named-content content-type="family">Acrididae</named-content>
              </kwd></kwd-group><mixed-citation publication-type="journal"><person-group><name><surname>Hill</surname><given-names>JoVonn G.</given-names></name></person-group><article-title>﻿Diversification deep in the heart of Texas: seven new grasshopper species and establishment of the <italic><tp:taxon-name><tp:taxon-name-part taxon-name-part-type="genus" reg="Melanoplus">Melanoplus</tp:taxon-name-part><tp:taxon-name-part taxon-name-part-type="species" reg="discolor">discolor</tp:taxon-name-part></tp:taxon-name></italic> species group (<tp:taxon-name><tp:taxon-name-part taxon-name-part-type="order">Orthoptera</tp:taxon-name-part></tp:taxon-name>, <tp:taxon-name><tp:taxon-name-part taxon-name-part-type="family">Acrididae</tp:taxon-name-part></tp:taxon-name>, <tp:taxon-name><tp:taxon-name-part taxon-name-part-type="subfamily">Melanoplinae</tp:taxon-name-part></tp:taxon-name>)</article-title><source>Zookeys</source><day>01</day><month>06</month><year>2023</year><volume>1165</volume><fpage>101</fpage><lpage>136</lpage><pub-id pub-id-type="doi">10.3897/zookeys.1165.104047</pub-id></mixed-citation></tp:treatment-meta><tp:nomenclature><label>﻿</label><tp:taxon-name>
              <object-id xmlns:xlink="http://www.w3.org/1999/xlink" content-type="arpha" xlink:type="simple">B060BF7D-E94F-5650-AFF5-CC53F3F1BFD4</object-id>
              <tp:taxon-name-part taxon-name-part-type="genus" reg="Melanoplus">Melanoplus</tp:taxon-name-part>
              <tp:taxon-name-part taxon-name-part-type="species" reg="comanche">comanche</tp:taxon-name-part>
              <object-id xmlns:xlink="http://www.w3.org/1999/xlink" content-type="zoobank" xlink:type="simple">https://zoobank.org/EE160E4D-5699-4F7F-A671-36A5E1D2703F</object-id>
            </tp:taxon-name><tp:taxon-status xmlns:xlink="http://www.w3.org/1999/xlink" xlink:type="simple">sp. nov.</tp:taxon-status><xref ref-type="fig" rid="F2">Figs 2G</xref><xref ref-type="fig" rid="F3">, 3D</xref><xref ref-type="fig" rid="F4">, 4D</xref><xref ref-type="fig" rid="F12">, 12A–J</xref><xref ref-type="fig" rid="F14">, 14</xref></tp:nomenclature><tp:treatment-sec sec-type="type material" id="SECID0ECNAI"><title>Type material.</title><p><bold><italic>Holotype</italic></bold>: 1♂, USA, TEXAS, Bandera Co., 4.5. mi NE Bandera, <named-content xmlns:xlink="http://www.w3.org/1999/xlink" content-type="dwc:verbatimCoordinates" xlink:type="simple"><named-content content-type="geo-json" specific-use="{&#34;type&#34;:&#34;Point&#34;,&#34;coordinates&#34;:[-99.034600,29.764600]}" id="NCID0EQNAI" xlink:type="simple">29.7646, -99.0346</named-content></named-content>, 25 August 2022, J.G. Hill; Collected in Ashe juniper savanna, <abbrev xmlns:xlink="http://www.w3.org/1999/xlink" xlink:title="Mississippi Entomological Museum" id="ABBRID0EVNAI" xlink:type="simple">MEM</abbrev> 501,225. Deposited in the Mississippi Entomological Museum.</p></tp:treatment-sec><tp:treatment-sec sec-type="material" id="SECID0EZNAI"><title>Other specimens examined.</title><p><bold>Texas</bold>, Bandera Co., 4.5 mi NE Bandera, <named-content xmlns:xlink="http://www.w3.org/1999/xlink" content-type="dwc:verbatimCoordinates" xlink:type="simple"><named-content content-type="geo-json" specific-use="{&#34;type&#34;:&#34;Point&#34;,&#34;coordinates&#34;:[-99.034600,29.764600]}" id="NCID0EEOAI" xlink:type="simple">29.7646, -99.0346</named-content></named-content>. 26 August 2022, J.G. Hill (4♂); 7 mi NE Bandera, <named-content xmlns:xlink="http://www.w3.org/1999/xlink" content-type="dwc:verbatimCoordinates" xlink:type="simple"><named-content content-type="geo-json" specific-use="{&#34;type&#34;:&#34;Point&#34;,&#34;coordinates&#34;:[-98.871100,29.731200]}" id="NCID0EMOAI" xlink:type="simple">29.7312, -98.8711</named-content></named-content>, 17 July 2019, J.G. Hill, M.J. Thorn, B.S. Dunaway (4♂, 4♀). Medina Co., 9 mi N Rio Medina, <named-content xmlns:xlink="http://www.w3.org/1999/xlink" content-type="dwc:verbatimCoordinates" xlink:type="simple"><named-content content-type="geo-json" specific-use="{&#34;type&#34;:&#34;Point&#34;,&#34;coordinates&#34;:[-98.882300,29.562600]}" id="NCID0E1OAI" xlink:type="simple">29.5626, -98.8823</named-content></named-content>, 17 July 2019, J.G. Hill, M.J. Thorn, B.S. Dunaway (4♂, 3♀).</p></tp:treatment-sec><tp:treatment-sec sec-type="diagnosis" id="SECID0EFPAI"><title>Diagnosis.</title><p>Male cerci broadly falcate (Figs <xref ref-type="fig" rid="F2">2G</xref>, <xref ref-type="fig" rid="F12">12A, B</xref>), internal male genitalia where the valves of the aedeagus projected dorsally, appearing very broad in dorsal or caudal view, and with the dorsal valves forming semi-circular like tubes (Figs <xref ref-type="fig" rid="F3">3D</xref>, <xref ref-type="fig" rid="F4">4D</xref>). Most similar to <italic><tp:taxon-name><tp:taxon-name-part taxon-name-part-type="genus" reg="Melanoplus">M.</tp:taxon-name-part><tp:taxon-name-part taxon-name-part-type="species" reg="kendalli">kendalli</tp:taxon-name-part></tp:taxon-name></italic>, but <italic><tp:taxon-name><tp:taxon-name-part taxon-name-part-type="genus" reg="Melanoplus">M.</tp:taxon-name-part><tp:taxon-name-part taxon-name-part-type="species" reg="comanche">comanche</tp:taxon-name-part></tp:taxon-name></italic> is easily separated from that species by having a much broader aedeagus in dorsal or caudal view and dorsal aedeagal valves that are form semi-circular tube as opposed to being flattened in <italic><tp:taxon-name><tp:taxon-name-part taxon-name-part-type="genus" reg="Melanoplus">M.</tp:taxon-name-part><tp:taxon-name-part taxon-name-part-type="species" reg="kendalli">kendalli</tp:taxon-name-part></tp:taxon-name></italic> (Figs <xref ref-type="fig" rid="F8">8C–F</xref>, <xref ref-type="fig" rid="F12">12C–F</xref>), and the shape and level of sclerotization of the dorsal valves (Figs <xref ref-type="fig" rid="F8">8C–G</xref>, <xref ref-type="fig" rid="F12">12C–F</xref>).</p><fig id="F12" position="float" orientation="portrait"><object-id xmlns:xlink="http://www.w3.org/1999/xlink" content-type="doi" xlink:type="simple">10.3897/zookeys.1165.104047.figure12</object-id><object-id xmlns:xlink="http://www.w3.org/1999/xlink" content-type="arpha" xlink:type="simple">691A2F5F-AE0F-5614-B92F-20336D713682</object-id><label>Figure 12.</label><caption><p><italic><tp:taxon-name><tp:taxon-name-part taxon-name-part-type="genus" reg="Melanoplus">Melanoplus</tp:taxon-name-part><tp:taxon-name-part taxon-name-part-type="species" reg="comanche">comanche</tp:taxon-name-part></tp:taxon-name></italic> sp. nov. <bold>A</bold> dorsal view of male terminalia <bold>B</bold> lateral view of male terminalia <bold>C</bold> dorsal view of phallic complex <bold>D</bold> lateral view of phallic complex <bold>E</bold> dorsal view of aedeagus <bold>F</bold> lateral view of aedeagus <bold>G</bold> caudal view of the aedeagus <bold>H</bold> dorsal view of epiphallus <bold>I</bold> caudal view of epiphallus <bold>J</bold> habitus.</p></caption><graphic xmlns:xlink="http://www.w3.org/1999/xlink" xlink:href="zookeys-1165-101_article-104047__-g012.jpg" position="float" orientation="portrait" xlink:type="simple" id="oo_857296.jpg"><uri content-type="original_file" xlink:type="simple">https://binary.pensoft.net/fig/857296</uri></graphic></fig></tp:treatment-sec><tp:treatment-sec sec-type="description" id="SECID0EYSAI"><title>Measurements.</title><p><bold>Male measurements.</bold> (mm): (<italic>n</italic> = 6) Body length 18.2–21.2 (mean = 19.5); pronotum length 4.1–4.9 (mean = 4.5); hind femur length 9.6–12.0 (mean = 10.8); cerci length 0.8–0.9 (mean = 0.9); basal width of cercus 0.5–0.6 (mean = 0.6); mid-cercal width 0.4 (mean = 0.4); cerci apex width 0.2–0.3 (mean = 0.3).</p><p><bold>Female measurements.</bold> (mm): (<italic>n</italic> = 3) Body length 21.5–24.3 (mean = 22.9); pronotum length 4.5–5.7 (mean = 5.1) tegmen length 4.7–6.5 (mean = 5.7); hind femur length 11.5–13.7 (mean = 12.9); Dorsal ovipositor valve length1.4–1.5 (mean = 1.5); ventral ovipositor valve length 1.3–1.4 (mean = 1.4).</p></tp:treatment-sec><tp:treatment-sec sec-type="habitat" id="SECID0EITAI"><title>Habitat.</title><p>Oak savanna, Ashe juniper savanna and along a dry creek bed in an Ashe juniper savanna.</p></tp:treatment-sec><tp:treatment-sec sec-type="distribution" id="SECID0ENTAI"><title>Distribution.</title><p>Southern Edwards plateau in the vicinity of Bandera and Medina Counties (Fig. <xref ref-type="fig" rid="F14">14</xref>).</p></tp:treatment-sec><tp:treatment-sec sec-type="etymology" id="SECID0EXTAI"><title>Etymology.</title><p>Named in honor of the Comanche tribe of Native Americans who previously inhabited the area where this species occurs.</p></tp:treatment-sec><tp:treatment-sec sec-type="Suggested common name" id="SECID0E3TAI"><title>Suggested common name.</title><p>Comanche pouncer.</p></tp:treatment-sec><tp:treatment-sec><!--Section generated to contain objects referenced in tp:taxon-treatment.--><fig id="F2" position="float" orientation="portrait"><object-id xmlns:xlink="http://www.w3.org/1999/xlink" content-type="doi" xlink:type="simple">10.3897/zookeys.1165.104047.figure2</object-id><object-id xmlns:xlink="http://www.w3.org/1999/xlink" content-type="arpha" xlink:type="simple">FA1EB4F2-C92B-55F7-9984-5F682AFDC3DB</object-id><label>Figure 2.</label><caption><p>Lateral outlines of the male cerci of species in the <italic><tp:taxon-name><tp:taxon-name-part taxon-name-part-type="genus" reg="Melanoplus">Melanoplus</tp:taxon-name-part><tp:taxon-name-part taxon-name-part-type="species" reg="discolor">discolor</tp:taxon-name-part></tp:taxon-name></italic> species group <bold>A</bold><italic><tp:taxon-name><tp:taxon-name-part taxon-name-part-type="genus" reg="Melanoplus">M.</tp:taxon-name-part><tp:taxon-name-part taxon-name-part-type="species" reg="nelsoni">nelsoni</tp:taxon-name-part></tp:taxon-name></italic><bold>B</bold><italic><tp:taxon-name><tp:taxon-name-part taxon-name-part-type="genus" reg="Melanoplus">M.</tp:taxon-name-part><tp:taxon-name-part taxon-name-part-type="species" reg="discolor">discolor</tp:taxon-name-part></tp:taxon-name></italic><bold>C</bold><italic><tp:taxon-name><tp:taxon-name-part taxon-name-part-type="genus" reg="Melanoplus">M.</tp:taxon-name-part><tp:taxon-name-part taxon-name-part-type="species" reg="corniculatus">corniculatus</tp:taxon-name-part></tp:taxon-name></italic><bold>D</bold><italic><tp:taxon-name><tp:taxon-name-part taxon-name-part-type="genus" reg="Melanoplus">M.</tp:taxon-name-part></tp:taxon-name></italic><tp:taxon-name><tp:taxon-name-part taxon-name-part-type="genus" reg="Melanoplus"/><tp:taxon-name-part taxon-name-part-type="species" reg="walkeri">walkeri</tp:taxon-name-part></tp:taxon-name><bold>E</bold><italic><tp:taxon-name><tp:taxon-name-part taxon-name-part-type="genus" reg="Melanoplus">M.</tp:taxon-name-part><tp:taxon-name-part taxon-name-part-type="species" reg="walkeri">walkeri</tp:taxon-name-part></tp:taxon-name></italic><bold>F</bold><italic><tp:taxon-name><tp:taxon-name-part taxon-name-part-type="genus" reg="Melanoplus">M.</tp:taxon-name-part><tp:taxon-name-part taxon-name-part-type="species" reg="susdentatus">susdentatus</tp:taxon-name-part></tp:taxon-name></italic><bold>G</bold><italic><tp:taxon-name><tp:taxon-name-part taxon-name-part-type="genus" reg="Melanoplus">M.</tp:taxon-name-part><tp:taxon-name-part taxon-name-part-type="species" reg="kendalli">kendalli</tp:taxon-name-part></tp:taxon-name></italic><bold>H</bold><italic><tp:taxon-name><tp:taxon-name-part taxon-name-part-type="genus" reg="Melanoplus">M.</tp:taxon-name-part><tp:taxon-name-part taxon-name-part-type="species" reg="tonkawa">tonkawa</tp:taxon-name-part></tp:taxon-name></italic><bold>I</bold><italic><tp:taxon-name><tp:taxon-name-part taxon-name-part-type="genus" reg="Melanoplus">M.</tp:taxon-name-part><tp:taxon-name-part taxon-name-part-type="species" reg="comanche">comanche</tp:taxon-name-part></tp:taxon-name></italic>.</p></caption><graphic xmlns:xlink="http://www.w3.org/1999/xlink" xlink:href="zookeys-1165-101_article-104047__-g002.jpg" position="float" orientation="portrait" xlink:type="simple" id="oo_857286.jpg"><uri content-type="original_file" xlink:type="simple">https://binary.pensoft.net/fig/857286</uri></graphic></fig><fig id="F3" position="float" orientation="portrait"><object-id xmlns:xlink="http://www.w3.org/1999/xlink" content-type="doi" xlink:type="simple">10.3897/zookeys.1165.104047.figure3</object-id><object-id xmlns:xlink="http://www.w3.org/1999/xlink" content-type="arpha" xlink:type="simple">2EE45B79-32D1-5550-881D-04CF00FF6F71</object-id><label>Figure 3.</label><caption><p>Lateral views of the male aedeagus of species in the <italic><tp:taxon-name><tp:taxon-name-part taxon-name-part-type="genus" reg="Melanoplus">Melanoplus</tp:taxon-name-part><tp:taxon-name-part taxon-name-part-type="species" reg="discolor">discolor</tp:taxon-name-part></tp:taxon-name></italic> group. DV: dorsal valve, S: sheath, VV: ventral valve. <bold>A</bold><italic><tp:taxon-name><tp:taxon-name-part taxon-name-part-type="genus" reg="Melanoplus">M.</tp:taxon-name-part><tp:taxon-name-part taxon-name-part-type="species" reg="nelsoni">nelsoni</tp:taxon-name-part></tp:taxon-name></italic><bold>B</bold><italic><tp:taxon-name><tp:taxon-name-part taxon-name-part-type="genus" reg="Melanoplus">M.</tp:taxon-name-part><tp:taxon-name-part taxon-name-part-type="species" reg="discolor">discolor</tp:taxon-name-part></tp:taxon-name></italic><bold>C</bold><italic><tp:taxon-name><tp:taxon-name-part taxon-name-part-type="genus" reg="Melanoplus">M.</tp:taxon-name-part><tp:taxon-name-part taxon-name-part-type="species" reg="corniculatus">corniculatus</tp:taxon-name-part></tp:taxon-name></italic><bold>D</bold><italic><tp:taxon-name><tp:taxon-name-part taxon-name-part-type="genus" reg="Melanoplus">M.</tp:taxon-name-part><tp:taxon-name-part taxon-name-part-type="species" reg="comanche">comanche</tp:taxon-name-part></tp:taxon-name></italic><bold>E</bold><italic><tp:taxon-name><tp:taxon-name-part taxon-name-part-type="genus" reg="Melanoplus">M.</tp:taxon-name-part><tp:taxon-name-part taxon-name-part-type="species" reg="kendalli">kendalli</tp:taxon-name-part></tp:taxon-name></italic><bold>F</bold><italic><tp:taxon-name><tp:taxon-name-part taxon-name-part-type="genus" reg="Melanoplus">M.</tp:taxon-name-part><tp:taxon-name-part taxon-name-part-type="species" reg="susdentatus">susdentatus</tp:taxon-name-part></tp:taxon-name></italic><bold>G</bold><italic><tp:taxon-name><tp:taxon-name-part taxon-name-part-type="genus" reg="Melanoplus">M.</tp:taxon-name-part><tp:taxon-name-part taxon-name-part-type="species" reg="walkeri">walkeri</tp:taxon-name-part></tp:taxon-name></italic><bold>H</bold><italic><tp:taxon-name><tp:taxon-name-part taxon-name-part-type="genus" reg="Melanoplus">M.</tp:taxon-name-part><tp:taxon-name-part taxon-name-part-type="species" reg="tonkawa">tonkawa</tp:taxon-name-part></tp:taxon-name></italic><bold>I</bold><italic><tp:taxon-name><tp:taxon-name-part taxon-name-part-type="genus" reg="Melanoplus">M.</tp:taxon-name-part><tp:taxon-name-part taxon-name-part-type="species" reg="balcones">balcones</tp:taxon-name-part></tp:taxon-name></italic>.</p></caption><graphic xmlns:xlink="http://www.w3.org/1999/xlink" xlink:href="zookeys-1165-101_article-104047__-g003.jpg" position="float" orientation="portrait" xlink:type="simple" id="oo_857287.jpg"><uri content-type="original_file" xlink:type="simple">https://binary.pensoft.net/fig/857287</uri></graphic></fig><fig id="F4" position="float" orientation="portrait"><object-id xmlns:xlink="http://www.w3.org/1999/xlink" content-type="doi" xlink:type="simple">10.3897/zookeys.1165.104047.figure4</object-id><object-id xmlns:xlink="http://www.w3.org/1999/xlink" content-type="arpha" xlink:type="simple">7ED9B7E5-F301-59CC-B957-073F0738AF18</object-id><label>Figure 4.</label><caption><p>Dorsal views of the male aedeagus of species in the <italic><tp:taxon-name><tp:taxon-name-part taxon-name-part-type="genus" reg="Melanoplus">Melanoplus</tp:taxon-name-part><tp:taxon-name-part taxon-name-part-type="species" reg="discolor">discolor</tp:taxon-name-part></tp:taxon-name></italic> group. DV: dorsal valve, S: sheath, VV: ventral valve. <bold>A</bold><italic><tp:taxon-name><tp:taxon-name-part taxon-name-part-type="genus" reg="Melanoplus">M.</tp:taxon-name-part><tp:taxon-name-part taxon-name-part-type="species" reg="nelsoni">nelsoni</tp:taxon-name-part></tp:taxon-name></italic><bold>B</bold><italic><tp:taxon-name><tp:taxon-name-part taxon-name-part-type="genus" reg="Melanoplus">M.</tp:taxon-name-part><tp:taxon-name-part taxon-name-part-type="species" reg="discolor">discolor</tp:taxon-name-part></tp:taxon-name></italic><bold>C</bold><italic><tp:taxon-name><tp:taxon-name-part taxon-name-part-type="genus" reg="Melanoplus">M.</tp:taxon-name-part><tp:taxon-name-part taxon-name-part-type="species" reg="corniculatus">corniculatus</tp:taxon-name-part></tp:taxon-name></italic><bold>D</bold><italic><tp:taxon-name><tp:taxon-name-part taxon-name-part-type="genus" reg="Melanoplus">M.</tp:taxon-name-part><tp:taxon-name-part taxon-name-part-type="species" reg="comanche">comanche</tp:taxon-name-part></tp:taxon-name></italic><bold>E</bold><italic><tp:taxon-name><tp:taxon-name-part taxon-name-part-type="genus" reg="Melanoplus">M.</tp:taxon-name-part><tp:taxon-name-part taxon-name-part-type="species" reg="kendalli">kendalli</tp:taxon-name-part></tp:taxon-name></italic><bold>F</bold><italic><tp:taxon-name><tp:taxon-name-part taxon-name-part-type="genus" reg="Melanoplus">M.</tp:taxon-name-part><tp:taxon-name-part taxon-name-part-type="species" reg="susdentatus">susdentatus</tp:taxon-name-part></tp:taxon-name></italic><bold>G</bold><italic><tp:taxon-name><tp:taxon-name-part taxon-name-part-type="genus" reg="Melanoplus">M.</tp:taxon-name-part><tp:taxon-name-part taxon-name-part-type="species" reg="walkeri">walkeri</tp:taxon-name-part></tp:taxon-name></italic><bold>H</bold>. <italic><tp:taxon-name><tp:taxon-name-part taxon-name-part-type="genus" reg="Melanoplus">M.</tp:taxon-name-part><tp:taxon-name-part taxon-name-part-type="species" reg="tonkawa">tonkawa</tp:taxon-name-part></tp:taxon-name></italic><bold>I</bold><italic><tp:taxon-name><tp:taxon-name-part taxon-name-part-type="genus" reg="Melanoplus">M.</tp:taxon-name-part><tp:taxon-name-part taxon-name-part-type="species" reg="balcones">balcones</tp:taxon-name-part></tp:taxon-name></italic>.</p></caption><graphic xmlns:xlink="http://www.w3.org/1999/xlink" xlink:href="zookeys-1165-101_article-104047__-g004.jpg" position="float" orientation="portrait" xlink:type="simple" id="oo_857288.jpg"><uri content-type="original_file" xlink:type="simple">https://binary.pensoft.net/fig/857288</uri></graphic></fig><fig id="F14" position="float" orientation="portrait"><object-id xmlns:xlink="http://www.w3.org/1999/xlink" content-type="doi" xlink:type="simple">10.3897/zookeys.1165.104047.figure14</object-id><object-id xmlns:xlink="http://www.w3.org/1999/xlink" content-type="arpha" xlink:type="simple">39F30FB5-14DD-56A6-9D4A-663F9B943BF4</object-id><label>Figure 14.</label><caption><p>Distribution of species in the <italic><tp:taxon-name><tp:taxon-name-part taxon-name-part-type="genus" reg="Melanoplus"/><tp:taxon-name-part taxon-name-part-type="species" reg="discolor">discolor</tp:taxon-name-part></tp:taxon-name></italic> group <bold>A</bold> broad view of the group, showing the wide distribution of <italic><tp:taxon-name><tp:taxon-name-part taxon-name-part-type="genus" reg="Melanoplus">M.</tp:taxon-name-part><tp:taxon-name-part taxon-name-part-type="species" reg="discolor">discolor</tp:taxon-name-part></tp:taxon-name></italic><bold>B</bold> distribution of <italic><tp:taxon-name><tp:taxon-name-part taxon-name-part-type="genus" reg="Melanoplus"/><tp:taxon-name-part taxon-name-part-type="species" reg="discolor">discolor</tp:taxon-name-part></tp:taxon-name></italic> group species occurring in central Texas with the Balcones Escarpment indicated.</p></caption><graphic xmlns:xlink="http://www.w3.org/1999/xlink" xlink:href="zookeys-1165-101_article-104047__-g014.jpg" position="float" orientation="portrait" xlink:type="simple" id="oo_857298.jpg"><uri content-type="original_file" xlink:type="simple">https://binary.pensoft.net/fig/857298</uri></graphic></fig><fig id="F8" position="float" orientation="portrait"><object-id xmlns:xlink="http://www.w3.org/1999/xlink" content-type="doi" xlink:type="simple">10.3897/zookeys.1165.104047.figure8</object-id><object-id xmlns:xlink="http://www.w3.org/1999/xlink" content-type="arpha" xlink:type="simple">4DA431E3-DEEB-582F-A562-F98320C49AC8</object-id><label>Figure 8.</label><caption><p><italic><tp:taxon-name><tp:taxon-name-part taxon-name-part-type="genus" reg="Melanoplus">Melanoplus</tp:taxon-name-part><tp:taxon-name-part taxon-name-part-type="species" reg="susdentatus">susdentatus</tp:taxon-name-part></tp:taxon-name></italic> sp. nov. <bold>A</bold> dorsal view of male terminalia <bold>B</bold> lateral view of male terminalia <bold>C</bold> dorsal view of phallic complex <bold>D</bold> lateral view of phallic complex <bold>E</bold> dorsal view of aedeagus <bold>F</bold> lateral view of aedeagus <bold>G</bold> caudal view of the aedeagus <bold>H</bold> dorsal view of epiphallus <bold>I</bold> caudal view of epiphallus <bold>J</bold> habitus.</p></caption><graphic xmlns:xlink="http://www.w3.org/1999/xlink" xlink:href="zookeys-1165-101_article-104047__-g008.jpg" position="float" orientation="portrait" xlink:type="simple" id="oo_857292.jpg"><uri content-type="original_file" xlink:type="simple">https://binary.pensoft.net/fig/857292</uri></graphic></fig></tp:treatment-sec></tp:taxon-treatment>
